# Supplementary material for: Chicken (Gallus gallus) endogenous retrovirus generates genomic variations in the chicken genome
Source: Mob DNA. 2017 Jan 24;8:2. doi: 10.1186/s13100-016-0085-5 (PMC5260121; doi:10.1186/s13100-016-0085-5)
Supplement: Additional file 1: Table S1. — Chromosome density of GGERV10 elements in the chicken genome. (XLSX 13 kb) [file 13100_2016_85_MOESM1_ESM.xlsx]

## Sheet: Sheet1
Table S1. Chromosome density of GGERV10 elements in the chicken genome
Classification	chr1	chr2	chr3	chr4	chr5	chr6	chr7	chr8	chr9	chr10	chr11	chr12	chr13	chr14	chr15	chr16	chr17	chr18	chr19	chr20	chr21	chr22	chr23	chr24	chr25	chr26	chr27	chr28	chr30	chr31	chr32	chr33	chrW	chrZ	Total
Full-length GGERV10 elements	16	7	5	3	4	2	0	1	0	0	0	0	0	0	0	0	0	0	0	1	0	0	0	0	0	0	1	0	0	0	0	0	2	7	49
Solo-LTR GGERV10 elements	150	89	47	52	24	10	7	7	2	2	0	4	3	2	1	0	0	1	2	2	2	0	0	0	0	0	3	2	0	0	0	0	3	68	483
Truncated GGERV10 elements	16	13	5	6	1	0	0	1	0	0	0	1	2	3	0	0	1	1	0	0	0	0	0	0	0	0	0	0	0	0	0	0	0	6	56
Size (Mb)	196.2	149.58	111.3	91.28	59.83	35.47	36.95	29.96	24.09	20.44	20.22	19.95	18.41	15.6	12.76	0.652338	10.96	11.05	9.98	14.11	6.86	4.73	5.79	6.28	2.91	5.31	5.66	4.97	0.024927	0.049161	0.078254	1.65	5.16	82.31	1230.26
Density (number of insertion/Mbp of sequences)	0.927625	0.728707	0.512129	0.668273	0.484707	0.338314	0.189445	0.300401	0.083022	0.0978474	0	0.250627	0.271592	0.320513	0.0783699	0	0.0912409	0.180995	0.200401	0.212615	0.291545	0	0	0	0	0	0.706714	0.402414	0	0	0	0	0.968992	0.984085
