# Supplementary material for: Chicken (Gallus gallus) endogenous retrovirus generates genomic variations in the chicken genome
Source: Mob DNA. 2017 Jan 24;8:2. doi: 10.1186/s13100-016-0085-5 (PMC5260121; doi:10.1186/s13100-016-0085-5)
Supplement: Additional file 2: Table S2. — Summary of full-length GGERV10 elements. (XLSX 14 kb) [file 13100_2016_85_MOESM2_ESM.xlsx]

## Sheet: Sheet1
Table S2. Summary of full-length GGERV10 elements
Number	TSD	5' LTR	Internal region	3' LTR	Chromosome position (galGal4)	GC contents(20Kb)	Gene density (2MB)	Intronic , Intergenic, Exonic (based on NCBI galGal4 version)	Subfamily
13	GAATAC	346	2683	346	chr1:17850954-17854796	0.36	9	Intergenic	GGLTR10D
28	GTTTAAT	343	2667	346	chr1:32349039-32352395	0.32	8	Intergenic	GGLTR10D
49	ACTGGG	367	2752	367	chr1:74767801-74771284	0.45	12	Intergenic	GGLTR10C1
50	GGAGAT	367	2731	368	chr1:76069538-76073001	0.42	41	Intergenic	GGLTR10C2
76	-	347	2674	384	chr1:116918588-116921993	0.45	6	Intergenic	GGLTR10B
89	ACACAG	313	3519	313	chr1:140710835-140714980	0.38	2	Intragenic	GGLTR10A
107	CACTCT	383	2609	383	chr1:148564792-148568168	0.39	-	Intergenic	GGLTR10B
111	ATACAT	313	1908	313	chr1:149163220-149165754	0.39	-	Intergenic	GGLTR10A
127	GTTAC	385	2566	383	chr1:151406714-151410045	0.34	2	Intergenic	GGLTR10B
131	ATAGC	346	2676	346	chr1:153948117-153951485	0.44	6	Intergenic	GGLTR10D
142	TAATTT	385	2161	385	chr1:159294351-159297734	0.35	-	Intergenic	GGLTR10B
143	-	346	2682	343	chr1:159307649-159311020	0.37	-	Intergenic	GGLTR10D
151	GACCAG	345	2693	345	chr1:160076677-160080060	0.37	2	Intergenic	GGLTR10D
152	GTATATG	385	2617	384	chr1:160455665-160456046	0.46	2	Intergenic	GGLTR10B
154	-	384	2648	353	chr1:160460650-160464001	0.43	2	Intergenic	GGLTR10B
169	CTCTT	385	2578	385	chr1:163907026-163910371	0.37	2	Intergenic	GGLTR10B
193	CTGGCC	385	2586	385	chr2:21241144-21244497	0.36	5	Intergenic	GGLTR10B
201	GCTAGG	345	2606	345	chr2:52625025-52628321	0.4	4	Intergenic	GGLTR10D
205	AATATC	379	2714	356	chr2:53114756-53118202	0.41	3	Intergenic	GGLTR10C2
246	GGCATG	380	1984	380	chr2:86912509-86912886	0.35	3	Intergenic	GGLTR10C2
261	TAAGG	346	2682	346	chr2:109528489-109531863	0.36	7	Intergenic	GGLTR10D
276	CAGCC	385	2578	385	chr2:131564217-131567562	0.43	8	Intergenic	GGLTR10B
279	AGT	241	2676	346	chr2:132714818-132718081	0.36	2	Intergenic	GGLTR10D
311	GTCCCT	385	2617	385	chr3:54250557-54253941	0.43	11	Intergenic	GGLTR10B
313	ATAAGG	313	3588	313	chr3:55831725-55832038	0.43	13	Intergenic	GGLTR10A
341	CAGAC	384	2579	384	chr3:84889363-84889744	0.37	2	Intergenic	GGLTR10B
347	GAAAC	385	2617	385	chr3:96957988-96958370	0.39	8	Intergenic	GGLTR10B
350	GAAACA	364	2693	356	chr3:101402230-101405646	0.46	8	Intergenic	GGLTR10C2
362	GGATAC	368	2742	368	chr4:18881257-18884416	0.42	11	Intergenic	GGLTR10C1
371	CCTGATC	378	2480	376	chr4:22013523-22016754	0.36	5	Intergenic	GGLTR10C2
378	ACGATC	318	2802	364	chr4:22552696-22556098	0.38	7	Intergenic	GGLTR10C1
413	GACCAG	367	2748	367	chr5:2569988-2573467	0.38	19	Intergenic	GGLTR10C2
417	CTGAC	347	2669	347	chr5:2874417-2874764	0.4	12	Intergenic	GGLTR10D
418	GGTGG	346	2683	346	chr5:3162529-3162875	0.39	13	Intergenic	GGLTR10D
424	CTGATG	385	2615	385	chr5:4733761-4737143	0.39	15	Intergenic	GGLTR10B
447	-	378	2718	380	chr6:5488521-5491988	0.46	14	Intergenic	GGLTR10C2
449	GTCTCA	284	3564	284	chr6:9811661-9815985	0.41	18	Intergenic	GGLTR10A
469	-	106	3182	236	chr8:23381669-23385173	0.39	30	Intronic ( low density lipoprotein receptor-related protein 8, apolipoprotein e receptor (LRP8))	GGLTR10A
496	GCAGGG	364	2718	363	chr20:2316435-2319877	0.53	16	Intergenic	GGLTR10C2
501	CAGG	379	2737	379	chr27:49655-53147	0.51	10	Intergenic	GGLTR10C2
507	AGGGT	366	2684	366	chrW:379241-382654	0.46	1	Intergenic	GGLTR10C1
508	CAGAG	343	2682	343	chrW:498957-502325	0.48	1	Intergenic	GGLTR10D
519	CCCCAC	347	1870	87	chrZ:3704169-3706473	0.36	-	Intergenic	GGLTR10D
533	AGTGGG	346	2678	346	chrZ:25546447-25549818	0.5	12	Intergenic	GGLTR10D
544	-	313	3534	313	chrZ:30996381-31000541	0.42	6	Intergenic	GGLTR10A
545	CTGATAT	313	3615	313	chrZ:32081600-32085841	0.46	6	Intergenic	GGLTR10A
565	CAGAGG	363	1178	38	chrZ:49126741-49128317	0.42	1	Intergenic	GGLTR10C2
582	TAAA	362	2732	362	chrZ:62381566-62385016	0.47	4	Intronic (hyaluronan and proteoglycan link protein 1 (HAPLN1))	GGLTR10C1
583	GATATG	368	2745	367	chrZ:62420588-62424065	0.42	4	Intronic (hyaluronan and proteoglycan link protein 1 (HAPLN1))	GGLTR10C1
