# Supplementary material for: Chicken (Gallus gallus) endogenous retrovirus generates genomic variations in the chicken genome
Source: Mob DNA. 2017 Jan 24;8:2. doi: 10.1186/s13100-016-0085-5 (PMC5260121; doi:10.1186/s13100-016-0085-5)
Supplement: Additional file 3: Table S3. — Summary of solo-LTR copies. (XLSX 41 kb) [file 13100_2016_85_MOESM3_ESM.xlsx]

## Sheet: Sheet1
Table S3. Summary of Solo-LTR copies
Number	TSD	Actual Size	Ref Size	Chromosome position (panTro3)	Gene density (2MB)	Intronic , Intergenic, Exonic (based on NCBI panTro2 version)	Subfamily
1	GGGG	365	363	chr1:24468-24831	-	Intergenic	GGERV10C2
3	GAAGGG	344	344	chr1:3386591-3386935	12	Intronic (IL2RA)	GGERV10D
4	GGCAGG	365	362	chr1:7991683-7992045	6	Intergenic	GGERV10C2
5	TGGATC	375	372	chr1:9096236-9096608	4	Intergenic	GGERV10C2
6	GTTGGC	369	285	chr1:9921321-9921606	4	Intergenic	GGERV10C1
7	CTAGAG	379	376	chr1:10341313-10341689	7	Intronic (CACNA2D1)	GGERV10C1
8	GGTAG	345	345	chr1:10437581-10437926	7	Intergenic	GGERV10D
10	GTATAA	379	376	chr1:17462337-17462713	-	Intergenic	GGERV10C2
12	ATTTAC	378	375	chr1:17683276-17683651	4	Intergenic	GGERV10C2
14	GGGGC	379	376	chr1:17869237-17869613	4	Intergenic	GGERV10C2
15	GAGGAA	360	357	chr1:18255305-18255662	4	Intergenic	GGERV10C1
16	ATGCAT	376	373	chr1:18566326-18566699	4	Intronic (BRD1)	GGERV10C2
17	GTTAAT	377	324	chr1:18990646-18990970	4	Intergenic	GGERV10C2
18	ATTAAC	367	364	chr1:19125877-19126241	6	Intergenic	GGERV10C1
19	CAT	82	81	chr1:20138890-20138971	5	Intergenic	GGERV10D
20	GT	31	30	chr1:21922874-21922904	9	Intergenic	GGERV10A
23	CACCAC	346	346	chr1:31319960-31320306	12	Intergenic	GGERV10D
24	GGTGA	384	381	chr1:31570327-31570708	9	Intergenic	GGERV10C2
25	CTTGTT	379	376	chr1:31821187-31821563	9	Intergenic	GGERV10C2
26	GATAG	347	347	chr1:32225942-32226289	7	Intergenic	GGERV10D
27	GATACC	370	288	chr1:32336556-32336844	8	Intergenic	GGERV10C1
29	CAGTAC	345	345	chr1:32425986-32426331	7	Intergenic	GGERV10D
30	CTAGAG	372	367	chr1:36635916-36636283	5	Intergenic	GGERV10C2
31	CTCATG	374	371	chr1:36985617-36985988	5	Intergenic	GGERV10C2
32	GAAAAT	367	364	chr1:37120612-37120976	5	Intergenic	GGERV10C2
33	TATAAC	345	345	chr1:37349916-37350261	6	Intergenic	GGERV10D
34	CATGAAG	368	315	chr1:37388012-37388327	6	Intergenic	GGERV10C1
35	CCCAAG	379	376	chr1:38065287-38065663	5	Intergenic	GGERV10C2
36	CCATAC	372	322	chr1:41811053-41811375	1	Intergenic	GGERV10C2
37	GTGAGG	104	61	chr1:41964935-41964996	2	Intergenic	GGERV10C2
38	GTGAGG	104	39	chr1:41965000-41965039	2	Intergenic	GGERV10C2
39	CAGAAC	379	376	chr1:42861541-42861917	8	Intergenic	GGERV10C2
40	GGTGGG	378	375	chr1:42991467-42991842	9	Intergenic	GGERV10C2
41	GAAGGG	313	313	chr1:43883071-43883384	12	Intergenic	GGERV10A
42	GAGGAT	377	374	chr1:50899633-50900007	38	Intergenic	GGERV10C2
44	AATGCC	379	376	chr1:72661556-72661932	9	Intergenic	GGERV10C2
45	ATTCCC	378	375	chr1:72944407-72944782	8	Intergenic	GGERV10C2
46	-	49	48	chr1:73155511-73155559	6	Intergenic	GGERV10C1
47	GCCAGC	379	376	chr1:73951737-73952113	5	Intergenic	GGERV10C2
52	CTGGTG	366	363	chr1:82403711-82404074	14	Intergenic	GGERV10C1
53	ATAGG	379	376	chr1:85117367-85117743	7	Intergenic	GGERV10C2
54	GTGACAT	362	359	chr1:85515448-85515807	5	Intergenic	GGERV10C2
55	CCTCAT	344	344	chr1:85952558-85952902	4	Intronic (ALCAM)	GGERV10D
56	-	51	50	chr1:89007385-89007435	3	Intergenic	GGERV10D
57	ATTTAA	367	364	chr1:89574141-89574505	1	Intergenic	GGERV10C2
59	CTTAAT	369	286	chr1:93759073-93759359	1	Intergenic	GGERV10C1
60	GTACAT	367	364	chr1:94487061-94487425	-	Intergenic	GGERV10C2
61	CACCGG	367	364	chr1:94859770-94860134	-	Intergenic	GGERV10C1
63	CTTACA	367	331	chr1:96288240-96288571	-	Intergenic	GGERV10C1
64	AGTAAC	366	363	chr1:100690159-100690522	-	Intergenic	GGERV10C1
65	TGTCCC	379	376	chr1:100970353-100970729	5	Intergenic	GGERV10C2
66	CACTTG	379	376	chr1:100990092-100990468	5	Intergenic	GGERV10C2
67	GGTCTC	101	102	chr1:101333876-101333977	5	Intergenic	GGERV10C1
68	CTATGT	364	361	chr1:102558461-102558822	8	Intergenic	GGERV10C2
69	ATGTAT	379	376	chr1:102988181-102988557	6	Intergenic	GGERV10C2
70	-	138	134	chr1:103230833-103230967	6	Intergenic	GGERV10C2
71	-	346	347	chr1:107028798-107029145	9	Intergenic	GGERV10D
72	AACAAT	367	364	chr1:110476391-110476755	11	Intergenic	GGERV10C2
73	GGGTTT	366	284	chr1:114088406-114088690	1	Intronic (DMD)	GGERV10C2
74	CACATA	367	364	chr1:116384817-116385181	-	Intergenic	GGERV10C1
75	TCAGA	346	346	chr1:116859671-116860017	6	Intergenic	GGERV10D
77	GTCCAG	368	359	chr1:118428590-118428949	11	Intergenic	GGERV10C2
78	-	53	52	chr1:125598160-125598212	6	Intergenic	GGERV10C2
79	GTAAAAG	363	360	chr1:125639251-125639611	6	Intergenic	GGERV10C2
80	GTACA	346	346	chr1:125954997-125955343	5	Intergenic	GGERV10D
81	ACATG	347	347	chr1:126031835-126032182	5	Intergenic	GGERV10D
83	ATGTAT	367	364	chr1:126602012-126602376	2	Intergenic	GGERV10C2
84	TTCCTTC	382	379	chr1:126981086-126981465	4	Intergenic	GGERV10C2
85	AAGAAA	363	360	chr1:127133702-127134062	4	Intergenic	GGERV10C2
86	CAGAAG	379	376	chr1:128815817-128816193	14	Intergenic	GGERV10C2
87	-	78	77	chr1:133819666-133819743	9	Intergenic	GGERV10C1
90	-	97	97	chr1:140757352-140757449	2	Intergenic	GGERV10D
91	GGTAGT	344	344	chr1:141007247-141007591	3	Intergenic	GGERV10D
92	CAGATG	375	372	chr1:141440475-141440847	5	Intergenic	GGERV10C2
93	ATTATG	379	376	chr1:142713499-142713875	5	Intergenic	GGERV10C2
94	CATCAT	375	372	chr1:143408243-143408615	6	Intergenic	GGERV10C2
95	CAGGGA	378	375	chr1:144294941-144295316	9	intronic (FARP1)	GGERV10C2
96	ACAAAT	347	347	chr1:145006897-145007244	10	Intergenic	GGERV10D
97	-	345	344	chr1:146752581-146752925	6	Intergenic	GGERV10D
98	-	65	64	chr1:147221192-147221256	6	Intergenic	GGERV10D
99	GAGGGC	363	360	chr1:147674496-147674856	6	Intergenic	GGERV10C2
100	CCATCAC	380	377	chr1:147678990-147679367	6	Intergenic	GGERV10C2
101	CAAAGG	367	362	chr1:147858345-147858707	6	Intergenic	GGERV10C2
102	-	73	73	chr1:148245824-148245897	6	Intergenic	GGERV10C2
103	CCTTTC	246	185	chr1:148245885-148246070	6	Intergenic	GGERV10C2
104	CACATC	351	351	chr1:148388226-148388577	-	Intergenic	GGERV10C2
105	GGAATG	345	345	chr1:148419201-148419546	-	Intergenic	GGERV10D
106	CATCCC	366	363	chr1:148476450-148476813	-	Intergenic	GGERV10C2
108	GGCATG	149	154	chr1:148612937-148613086	-	Intergenic	GGERV10C1
109	GATCCT	368	318	chr1:148775075-148775393	-	Intergenic	GGERV10C1
110	TGAGG	346	346	chr1:149147621-149147967	-	Intergenic	GGERV10D
112	-	346	346	chr1:149169501-149169847	-	Intergenic	GGERV10D
113	GTGTGAT	367	357	chr1:149243293-149243650	-	Intergenic	GGERV10C2
114	ACTGTG	366	363	chr1:149612701-149613064	-	Intergenic	GGERV10C2
115	ACTCAG	343	343	chr1:149683637-149683980	-	Intergenic	GGERV10D
116	ATCAGG	379	376	chr1:149706498-149706874	-	Intergenic	GGERV10C2
117	AATGTGTGC	379	376	chr1:150074466-150074842	-	Intergenic	GGERV10C2
119	GAGGGTT	370	288	chr1:150077228-150077516	-	Intergenic	GGERV10C1
120	AAATAA	346	346	chr1:150170805-150171151	-	Intergenic	GGERV10D
121	AAATTG	346	346	chr1:150206349-150206695	-	Intergenic	GGERV10D
122	GATGGG	382	376	chr1:150827234-150827610	-	Intergenic	GGERV10C2
123	TGTAAG	368	365	chr1:151105894-151106259	1	Intergenic	GGERV10C2
124	TGTAAG	368	365	chr1:151116517-151116882	1	Intergenic	GGERV10C2
125	ATTGCT	367	364	chr1:151146485-151146849	1	Intergenic	GGERV10C1
126	GACCAC	369	334	chr1:151214165-151214499	1	Intergenic	GGERV10C1
128	GACGCC	366	363	chr1:151698506-151698869	2	Intergenic	GGERV10C2
129	ACAGTG	379	376	chr1:151793173-151793549	2	Intergenic	GGERV10C2
132	CATGAG	379	376	chr1:154012288-154012664	6	Intergenic	GGERV10C2
133	TTAATG	343	343	chr1:156260585-156260928	4	Intergenic	GGERV10D
134	CTGGC	343	343	chr1:156510727-156511070	2	Intergenic	GGERV10D
135	ATACTG	366	311	chr1:156574473-156574784	2	Intergenic	GGERV10C2
136	CTCAAC	378	375	chr1:156704351-156704726	2	Intergenic	GGERV10C2
137	-	96	95	chr1:157025633-157025728	1	Intergenic	GGERV10D
138	ATAGCC	367	364	chr1:157403701-157404065	-	Intergenic	GGERV10C2
139	GCCTCCTG	376	373	chr1:157819742-157820115	-	Intergenic	GGERV10C2
140	GAAAAC	365	362	chr1:158768024-158768386	-	Intergenic	GGERV10C2
141	GACTAAC	368	286	chr1:159015210-159015496	-	Intergenic	GGERV10C1
144	GCCCCC	367	364	chr1:159446742-159447106	-	Intergenic	GGERV10C2
145	TTAGTG	346	282	chr1:159507635-159507917	-	Intergenic	GGERV10C2
146	CTGTAG	369	287	chr1:159512803-159513090	-	Intergenic	GGERV10C1
147	GAAAG	345	345	chr1:159522502-159522847	-	Intergenic	GGERV10D
148	TACAAT	346	346	chr1:159801255-159801601	-	Intergenic	GGERV10D
149	CTGCAC	379	376	chr1:159859099-159859475	-	Intergenic	GGERV10C2
150	GGAAAG	367	364	chr1:159872115-159872479	-	Intergenic	GGERV10C2
155	ATTTTA	368	286	chr1:160470806-160471092	2	Intergenic	GGERV10C1
156	CATTCC	367	364	chr1:161065058-161065422	3	Intergenic	GGERV10C1
157	ACACTG	366	363	chr1:161259090-161259453	3	Intergenic	GGERV10C1
158	TTCTAC	357	354	chr1:161525756-161526110	3	Intronic (TDRD3)	GGERV10C2
159	ACAAC	346	346	chr1:162297804-162298150	1	Intergenic	GGERV10D
160	-	86	82	chr1:162427958-162428040	1	Intergenic	GGERV10C1
161	-	321	318	chr1:162451190-162451508	1	Intergenic	GGERV10C1
162	ATTACA	378	375	chr1:162630285-162630660	-	Intergenic	GGERV10C2
163	-	166	166	chr1:162720803-162720969	-	Intergenic	GGERV10C2
164	-	80	82	chr1:162720981-162721063	-	Intergenic	GGERV10C2
165	CAGAAT	369	366	chr1:162761422-162761788	-	Intergenic	GGERV10C2
166	GTTGGA	369	287	chr1:163491260-163491547	-	Intergenic	GGERV10C1
168	AAAGG	386	383	chr1:163501191-163501574	-	Intergenic	GGERV10B
170	-	329	328	chr1:163956263-163956591	1	Intergenic	GGERV10C2
171	GTAACA	385	382	chr1:164415218-164415600	7	Intergenic	GGERV10B
172	AATTT	385	382	chr1:180747358-180747740	9	Intergenic	GGERV10B
173	TAAGC	366	284	chr1:180893704-180893988	13	Intergenic	GGERV10C1
174	GTTTCT	381	378	chr1:182670687-182671065	10	Intergenic	GGERV10C2
175	CGTCAG	284	285	chr1:182833313-182833598	6	Intronic (CNTN5)	GGERV10A
177	GATATC	368	286	chr1:183565808-183566094	3	Intergenic	GGERV10C1
178	TCCAGC	367	364	chr1:186195169-186195533	6	Intergenic	GGERV10C2
179	CCTGT	346	346	chr1:186241882-186242228	6	Intergenic	GGERV10D
180	-	160	159	chr1:187303627-187303786	7	Intronic (GRM5)	GGERV10C2
181	GAAGAA	379	376	chr1:189173245-189173621	4	Intergenic	GGERV10C2
182	CTGGAG	379	376	chr1:190453645-190454021	2	Intergenic	GGERV10C2
183	GTTGCC	347	347	chr1:190524859-190525206	2	Intergenic	GGERV10D
184	GTCCAT	260	260	chr1:194201187-194201447	33	Intronic (GDPD5)	GGERV10C2
187	CTCCAT	205	204	chr2:7012903-7013108	7	Intergenic	GGERV10C2
189	GGTTGA	110	112	chr2:12019933-12020043	6	Intergenic	GGERV10C1
190	CTGAAA	367	364	chr2:15734810-15735174	9	Intergenic	GGERV10C2
191	TTGT	152	148	chr2:16823990-16824138	10	Intergenic	GGERV10C2
192	TTTTCT	384	381	chr2:20043844-20044225	15	Intergenic	GGERV10B
194	-	49	48	chr2:25233302-25233350	10	Intergenic	GGERV10C2
195	TTACG	347	347	chr2:25386910-25387257	9	Intergenic	GGERV10D
196	-	50	49	chr2:27562260-27562309	6	Intergenic	GGERV10D
197	GTTATA	366	363	chr2:36163878-36164241	4	Intergenic	GGERV10C1
198	CGTGC	345	345	chr2:40523576-40523921	11	Intergenic	GGERV10D
199	CCATGT	379	376	chr2:47986568-47986944	7	Intergenic	GGERV10C2
200	-	263	262	chr2:51799777-51800039	6	Intergenic	GGERV10C1
202	-	338	337	chr2:52733061-52733398	4	Intergenic	GGERV10D
204	-	272	272	chr2:53096502-53096774	3	Intergenic	GGERV10C2
206	-	289	288	chr2:53331666-53331954	2	Intergenic	GGERV10C1
207	TAACAC	367	364	chr2:53370521-53370885	2	Intergenic	GGERV10C2
208	AGGGTG	368	365	chr2:53373615-53373980	2	Intergenic	GGERV10C2
209	CTCTGC	346	346	chr2:53597665-53598011	3	Intergenic	GGERV10D
211	GATACC	366	363	chr2:54497726-54498089	5	Intergenic	GGERV10C1
212	GGGGGGG	379	376	chr2:54859346-54859722	7	Intergenic	GGERV10C2
213	CCTTAT	366	363	chr2:54991818-54992181	7	Intergenic	GGERV10C2
215	CCAAAG	385	382	chr2:58047298-58047680	3	Intergenic	GGERV10B
216	GCACCC	379	376	chr2:58278324-58278700	3	Intergenic	GGERV10C1
217	GCAAGC	367	364	chr2:58290688-58291052	3	Intergenic	GGERV10C2
218	-	370	367	chr2:65545467-65545834	8	Intronic (LYRM4)	GGERV10C1
219	TTGCC	379	375	chr2:65826811-65827186	9	Intergenic	GGERV10C1
220	-	62	61	chr2:66649367-66649428	5	Intronic (EXOC2)	GGERV10D
221	-	96	95	chr2:66717196-66717291	5	Intergenic	GGERV10D
222	TCTGG	286	282	chr2:69936679-69936961	3	Intergenic	GGERV10C1
224	TCTTC	346	346	chr2:71388152-71388498	3	Intergenic	GGERV10D
225	GTTTCC	346	346	chr2:71539288-71539634	3	Intergenic	GGERV10D
227	-	??	320	chr2:72343641-72343961	3	Intergenic	GGERV10C1
228	-	383	380	chr2:72409928-72410308	3	Intergenic	GGERV10C2
229	GTTAGGTG	365	364	chr2:74818387-74818751	3	Intergenic	GGERV10C2
230	GACATAC	370	310	chr2:76789155-76789465	3	Intergenic	GGERV10C1
231	-	366	363	chr2:76861716-76862079	4	Intergenic	GGERV10C1
232	TGCCAG	388	385	chr2:77120656-77121041	5	Intergenic	GGERV10C2
233	GGTTTG	382	379	chr2:77169295-77169674	5	Intergenic	GGERV10C2
234	GATAC	347	347	chr2:78515878-78516225	3	Intergenic	GGERV10D
235	-	36	35	chr2:78989590-78989625	4	Intergenic	GGERV10C2
237	ATCCTA	384	381	chr2:81965452-81965833	-	Intergenic	GGERV10B
238	TGGGGA	377	374	chr2:82429995-82430369	-	Intergenic	GGERV10C2
239	TAAGAG	382	379	chr2:82465680-82466059	-	Intergenic	GGERV10C2
240	CATGGG	367	364	chr2:82534561-82534925	1	Intergenic	GGERV10C2
241	GGACAC	313	313	chr2:82574747-82575060	1	Intergenic	GGERV10A
242	CATAAG	375	293	chr2:82632137-82632430	2	Intergenic	GGERV10C1
243	-	380	377	chr2:82913348-82913725	3	Intergenic	GGERV10C2
244	GTCCAC	367	364	chr2:86660092-86660456	9	Intergenic	GGERV10C2
245	CTAGTC	376	373	chr2:86705822-86706195	5	Intergenic	GGERV10C2
248	TATTAC	363	360	chr2:87289373-87289733	2	Intergenic	GGERV10C2
249	ATTATG	367	364	chr2:87367351-87367715	3	Intergenic	GGERV10C1
250	TACCAC	378	375	chr2:87418585-87418960	3	Intergenic	GGERV10C2
251	GTACTG	343	343	chr2:88187266-88187609	6	Intergenic	GGERV10D
252	CTCTTC	373	305	chr2:90008221-90008526	1	Intronic (LRRC16A)	GGERV10C1
253	AAGGTT	360	353	chr2:91801618-91801971	4	Intergenic	GGERV10C2
254	CTTAAT	284	284	chr2:92857460-92857744	8	Intergenic	GGERV10A
255	GATGAG	378	375	chr2:93194761-93195136	1	Intronic (ENS-1)	GGERV10C2
256	-	97	103	chr2:94145865-94145958	5	Intergenic	GGERV10C1
257	CTGGTG	379	376	chr2:94479070-94479446	6	Intergenic	GGERV10C2
258	GAGCCA	367	364	chr2:100157635-100157999	8	Intronic (C180RF42)	GGERV10C2
259	AATTTG	382	379	chr2:104917173-104917552	5	Intergenic	GGERV10C1
262	TCTC	96	95	chr2:111191629-111191724	11	Intergenic	GGERV10D
263	AACCTG	367	364	chr2:113609438-113609802	8	Intergenic	GGERV10C1
264	-	215	214	chr2:115446407-115446621	12	Intergenic	GGERV10B
265	ATCTTC	379	375	chr2:118889251-118889626	3	Intergenic	GGERV10C2
266	GTTACT	363	360	chr2:119527810-119528170	4	Intergenic	GGERV10C2
267	CCTATT	344	344	chr2:120149575-120149919	7	Intergenic	GGERV10D
268	AGAGC	345	345	chr2:121623046-121623391	11	Intergenic	GGERV10D
269	GCCAC	345	345	chr2:122042580-122042925	14	Intergenic	GGERV10D
270	CACATC	363	360	chr2:123658033-123658393	10	Intergenic	GGERV10C2
271	TCATGC	346	346	chr2:123814860-123815206	10	Intergenic	GGERV10D
272	-	125	122	chr2:124426975-124427097	8	Intergenic	GGERV10C2
273	-	62	61	chr2:125696987-125697048	13	Intergenic	GGERV10D
274	GGGACC	346	346	chr2:131062125-131062471	8	Intronic (ANGPT1)	GGERV10D
275	CTCTTC	347	347	chr2:131071424-131071771	8	Intronic (ANGPT1)	GGERV10D
277	GTTAC	370	319	chr2:132478007-132478326	4	Intergenic	GGERV10C1
278	AAGCAG	373	370	chr2:132543257-132543627	3	Intergenic	GGERV10C2
280	CTTGCC	370	288	chr2:133296780-133297068	-	Intergenic	GGERV10C1
281	TACCCC	365	362	chr2:134696992-134697354	7	Intronic (EIF3H)	GGERV10C2
283	ACCTGG	379	376	chr2:134966618-134966994	8	Intergenic	GGERV10C2
284	-	291	287	chr2:136324627-136324914	12	Intronic (DEPDC6)	GGERV10C1
285	AACTAT	378	375	chr2:137160967-137161342	14	Intergenic	GGERV10C2
286	TGATCT	364	361	chr2:139730009-139730370	1	Intergenic	GGERV10C2
287	CACATAC	378	375	chr2:140749658-140750033	5	Intergenic	GGERV10C2
288	GAACTT	385	382	chr2:142513097-142513479	4	Intergenic	GGERV10B
289	CCAGAC	379	375	chr2:143110829-143111204	2	Intergenic	GGERV10C2
290	TTCTTC	379	376	chr2:143185800-143186176	3	Intergenic	GGERV10C2
293	GATTAC	363	360	chr2:143546382-143546742	1	Intergenic	GGERV10C2
294	-	36	33	chr2:143930118-143930151	1	Intergenic	GGERV10C1
296	GAGAAC	362	359	chr3:2384401-2384760	26	Intronic (XPO1p)	GGERV10C2
297	CCAGGTC	369	286	chr3:6591145-6591431	5	Intronic (NRXN1)	GGERV10C2
298	CTCTGT	346	346	chr3:11914326-11914672	17	Intergenic	GGERV10D
299	CTGGAC	48	41	chr3:18339031-18339072	15	Intergenic	GGERV10D
301	CTTGTA	284	287	chr3:19822262-19822549	5	Intergenic	GGERV10A
303	-	47	46	chr3:27086588-27086634	11	Intergenic	GGERV10C2
304	AAGGT	343	343	chr3:38501614-38501957	4	Intergenic	GGERV10D
305	-	83	82	chr3:42774350-42774432	5	Intergenic	GGERV10D
306	ATTACC	375	372	chr3:45126693-45127065	7	Intergenic	GGERV10C2
308	-	320	316	chr3:46147628-46147944	4	Intergenic	GGERV10C1
309	TGATAG	367	364	chr3:48655158-48655522	4	Intergenic	GGERV10C2
310	ATCTC	366	363	chr3:53377642-53378005	9	Intergenic	GGERV10C1
312	GGTATG	379	376	chr3:55328083-55328459	13	Intergenic	GGERV10C2
314	-	112	111	chr3:56742888-56742999	11	Intergenic	GGERV10C1
315	CAGTATG	364	361	chr3:57142717-57143078	6	Intergenic	GGERV10C1
316	-	358	355	chr3:57169621-57169976	6	Intergenic	GGERV10C1
317	-	291	288	chr3:59679918-59680206	9	Intergenic	GGERV10C1
318	AATGAC	364	361	chr3:63371047-63371408	9	Intergenic	GGERV10C2
319	GCTAAC	378	375	chr3:64209602-64209977	5	Intergenic	GGERV10C2
320	-	366	363	chr3:64533853-64534216	3	Intergenic	GGERV10C1
321	CACTCC	122	128	chr3:67564170-67564292	14	Intergenic	GGERV10C1
323	AGAGAG	371	289	chr3:68977906-68978195	5	Intergenic	GGERV10C1
324	ATGTGG	347	347	chr3:69006444-69006791	5	Intergenic	GGERV10D
325	GTCACT	382	379	chr3:69429515-69429894	2	Intergenic	GGERV10C2
326	ATAAT	284	284	chr3:73562336-73562620	2	Intergenic	GGERV10A
327	GTATC	380	377	chr3:73806539-73806916	2	Intergenic	GGERV10C2
328	ATCATA	361	358	chr3:73867653-73868011	2	Intergenic	GGERV10C2
329	GGCCAT	379	376	chr3:74071699-74072075	4	Intergenic	GGERV10C2
330	-	368	361	chr3:74146613-74146974	5	Intergenic	GGERV10C1
331	-	89	88	chr3:74148277-74148365	5	Intergenic	GGERV10C1
332	GAGTAG	343	343	chr3:74204500-74204843	5	Intergenic	GGERV10D
333	GACAC	366	363	chr3:77997226-77997589	7	Intergenic	GGERV10C1
334	GGACTC	375	293	chr3:78102286-78102579	9	Intergenic	GGERV10C1
335	CACACC	344	344	chr3:79555316-79555660	13	Intergenic	GGERV10D
336	CTCTGAG	368	286	chr3:83484780-83485066	2	Intergenic	GGERV10C1
337	GCACC	347	347	chr3:83564605-83564952	2	Intergenic	GGERV10D
338	CTGAGC	386	383	chr3:83777350-83777733	1	Intergenic	GGERV10B
339	-	344	343	chr3:83972122-83972465	1	Intergenic	GGERV10D
340	-	83	83	chr3:84669570-84669653	2	Intergenic	GGERV10C2
342	-	192	185	chr3:88689924-88690109	11	Intergenic	GGERV10C1
343	-	192	185	chr3:88876727-88876912	4	Intergenic	GGERV10C1
344	CAACA	346	346	chr3:89866700-89867046	4	Intergenic	GGERV10D
345	ACACC	344	344	chr3:92001956-92002300	3	Intergenic	GGERV10D
346	-	69	68	chr3:92133453-92133521	3	Intergenic	GGERV10C2
348	CTATTC	381	378	chr3:97815003-97815381	4	Intergenic	GGERV10C2
349	ACAGT	346	346	chr3:99266438-99266784	6	Intergenic	GGERV10D
351	-	77	76	chr3:103881960-103882036	16	Intergenic	GGERV10C1
352	ATATAT	231	232	chr4:5687088-5687319	8	Intergenic	GGERV10C1
353	CTCCTC	378	375	chr4:6123561-6123936	6	Intergenic	GGERV10C2
354	TCCTTTG	369	287	chr4:7042598-7042885	-	Intergenic	GGERV10C1
357	-	60	59	chr4:15046148-15046207	8	Intergenic	GGERV10D
358	CAGTGC	379	376	chr4:16270737-16271113	20	Intergenic	GGERV10C2
361	GGTAG	345	345	chr4:18862048-18862393	10	Intergenic	GGERV10D
363	CCTCAG	367	364	chr4:18946625-18946989	11	Intergenic	GGERV10C2
364	CTACT	345	345	chr4:19220499-19220844	9	Intronic (TLR2B)	GGERV10D
365	GCTATT	357	354	chr4:19355513-19355867	9	Intronic (TLR2B)	GGERV10C1
366	CTGAAG	370	320	chr4:20117563-20117883	13	Intergenic	GGERV10C1
367	AATACG	379	376	chr4:20616903-20617279	10	Intergenic	GGERV10C2
368	CTGACT	382	379	chr4:21029868-21030247	6	Intergenic	GGERV10C2
369	GTCTGG	368	286	chr4:21883082-21883368	6	Intergenic	GGERV10C1
370	AGCACT	376	373	chr4:22003635-22004008	5	Intergenic	GGERV10C2
372	TGTTGC	378	375	chr4:22036201-22036576	5	Intergenic	GGERV10C2
373	TGAAAT	366	363	chr4:22160586-22160949	5	Intergenic	GGERV10C1
374	GGAGT	345	345	chr4:22201243-22201588	5	Intergenic	GGERV10D
376	CTGCGG	379	376	chr4:22400313-22400689	6	Intergenic	GGERV10C2
377	-	360	359	chr4:22453024-22453383	6	Intergenic	GGERV10C1
379	TTGTAC	366	363	chr4:22756474-22756837	7	Intergenic	GGERV10C2
381	CCAGAG	364	361	chr4:26151660-26152021	1	Intergenic	GGERV10C2
382	CCTCT	386	383	chr4:26531351-26531734	1	Intergenic	GGERV10B
383	CTTGTC	369	287	chr4:27198318-27198605	1	Intergenic	GGERV10C1
384	GGGTGA	370	320	chr4:27213663-27213983	1	Intergenic	GGERV10C1
385	CAGGT	343	343	chr4:27427427-27427770	-	Intergenic	GGERV10D
386	GCTTTC	367	364	chr4:27661114-27661478	-	Intergenic	GGERV10C2
387	GTAGC	346	346	chr4:32188377-32188723	5	Intergenic	GGERV10D
388	GCCTCA	379	376	chr4:34934452-34934828	11	Intergenic	GGERV10C2
389	-	379	375	chr4:41816902-41817277	3	Intergenic	GGERV10C2
390	-	367	362	chr4:43546113-43546475	14	Intergenic	GGERV10C2
391	GATGAG	357	354	chr4:44586606-44586960	15	Intergenic	GGERV10C2
392	CACAAC	379	376	chr4:45540635-45541011	17	Intergenic	GGERV10C1
393	GGTGAT	364	361	chr4:45608439-45608800	17	Intergenic	GGERV10C1
394	GACTGA	381	378	chr4:48467210-48467588	12	Intergenic	GGERV10C2
395	GGACTA	363	360	chr4:53828129-53828489	16	Intergenic	GGERV10C2
396	GGATTC	378	375	chr4:54289014-54289389	12	Intergenic	GGERV10C2
397	-	93	92	chr4:55419926-55420018	2	Intergenic	GGERV10A
398	TAACTG	368	318	chr4:56184443-56184761	9	Intronic (CAMK2D)	GGERV10C1
399	GAGTAA	367	364	chr4:60594532-60594896	13	Intergenic	GGERV10C1
400	-	374	371	chr4:61832534-61832905	10	Intergenic	GGERV10C2
401	GGCTGG	382	379	chr4:61912957-61913336	10	Intergenic	GGERV10C2
402	-	98	97	chr4:63694313-63694410	6	Intergenic	GGERV10D
403	ACAGGT	369	287	chr4:66815877-66816164	4	Intergenic	GGERV10C1
404	AGCAAC	345	345	chr4:71057108-71057453	-	Intergenic	GGERV10D
405	TAATAG	380	377	chr4:71152819-71153196	-	Intergenic	GGERV10C2
406	-	309	306	chr4:71983989-71984295	-	Intergenic	GGERV10C1
407	ATAGCA	378	378	chr4:72385747-72386125	7	Intergenic	GGERV10C2
408	GTTAAC	376	373	chr4:72781636-72782009	8	Intergenic	GGERV10C2
409	GTATC	347	347	chr4:73756632-73756979	11	Intergenic	GGERV10D
410	GTACAT	379	376	chr4:75240105-75240481	13	Intergenic	GGERV10C2
411	GCAGAT	84	58	chr4:76833932-76833990	9	Intergenic	GGERV10D
414	GTTGCC	376	373	chr5:2626949-2627322	17	Intergenic	GGERV10C2
415	GTTGAT	373	370	chr5:2649088-2649458	14	Intergenic	GGERV10C2
416	GTCAGG	268	269	chr5:2705527-2705796	10	Intergenic	GGERV10A
419	-	374	371	chr5:3178325-3178696	13	Intergenic	GGERV10C2
420	-	336	335	chr5:3208597-3208932	12	Intergenic	GGERV10C2
422	CGCATG	358	355	chr5:3302662-3303017	12	Intronic (ANO3)	GGERV10C2
423	-	46	46	chr5:3681871-3681917	15	Intergenic	GGERV10C2
425	GTTATC	367	364	chr5:4776517-4776881	14	Intergenic	GGERV10C1
426	GTGTGG	313	313	chr5:6164728-6165041	15	Intergenic	GGERV10A
427	-	46	45	chr5:17890798-17890843	16	Intergenic	GGERV10D
428	GTACTC	379	376	chr5:18716663-18717039	13	Intergenic	GGERV10C2
429	GTGGTC	368	365	chr5:20509206-20509571	8	Intergenic	GGERV10C2
430	AGAAG	269	270	chr5:31304329-31304599	9	Intronic (DPH6)	GGERV10A
431	AATGTG	377	374	chr5:31372684-31373058	9	Intronic (DPH6)	GGERV10C2
432	GTC	283	286	chr5:31899123-31899409	7	Intergenic	GGERV10A
433	GATTGC	367	364	chr5:32501572-32501936	9	Intergenic	GGERV10C2
435	-	64	63	chr5:34692959-34693022	9	Intergenic	GGERV10D
436	GGCCAT	269	269	chr5:39163918-39164187	14	Intronic (NRXN3)	GGERV10A
437	CAGAAT	364	361	chr5:39599635-39599996	8	Intronic (NRXN3)	GGERV10C2
438	CCCCTC	345	345	chr5:40897453-40897798	2	Intergenic	GGERV10D
439	GGTTAGG	363	360	chr5:41216209-41216569	-	Intergenic	GGERV10C2
440	-	68	67	chr5:53721950-53722017	10	Intergenic	GGERV10D
441	-	192	192	chr5:54834540-54834732	15	Intergenic	GGERV10C2
442	-	214	211	chr5:59577043-59577254	2	Intergenic	GGERV10C1
443	CACCTC	384	381	chr6:572170-572551	-	Intergenic	GGERV10C2
444	TTCAG	390	387	chr6:1375261-1375648	11	Intergenic	GGERV10C2
445	TAGGTC	379	376	chr6:1859070-1859446	15	Intergenic	GGERV10C2
446	TGCATG	378	375	chr6:3571504-3571879	12	Intergenic	GGERV10C2
448	-	59	58	chr6:5586501-5586559	13	Intergenic	GGERV10D
450	-	283	283	chr6:13725304-13725587	5	Intergenic	GGERV10A
451	-	349	345	chr6:15121573-15121918	13	Intergenic	GGERV10C1
452	-	140	139	chr6:17702371-17702510	13	Intergenic	GGERV10C2
453	-	381	378	chr6:22475127-22475505	35	Intergenic	GGERV10C2
454	TGAGTG	379	376	chr6:24221656-24222032	4	Intergenic	GGERV10C1
455	TTAGAC	366	363	chr7:7335265-7335628	16	Intergenic	GGERV10C2
456	-	91	90	chr7:7393153-7393243	16	Intronic (GLS)	GGERV10C2
457	GTCATA	377	374	chr7:7919184-7919558	7	Intergenic	GGERV10C2
458	-	248	245	chr7:15076893-15077138	15	Intergenic	GGERV10C2
459	-	287	283	chr7:18161412-18161695	15	Intergenic	GGERV10C1
460	GCACCT	380	377	chr7:23732930-23733307	11	Intergenic	GGERV10C2
461	GTAGTC	376	373	chr7:36232464-36232837	7	Intergenic	GGERV10C2
462	GGAAA	385	382	chr8:8899677-8900059	3	Intergenic	GGERV10B
463	AAAGTA	345	345	chr8:9162810-9163155	5	Intergenic	GGERV10D
464	GGCCCC	378	375	chr8:9368177-9368552	6	Intergenic	GGERV10C2
465	ATATCC	368	365	chr8:11204332-11204697	11	Intergenic	GGERV10C2
466	ATGCA	344	344	chr8:17059103-17059447	6	Intergenic	GGERV10D
467	-	47	46	chr8:20445554-20445600	21	Intergenic	GGERV10D
470	GTAGTC	372	369	chr8:28762736-28763105	11	Intergenic	GGERV10C2
471	-	83	82	chr9:643868-643950	-	Intergenic	GGERV10D
472	-	91	88	chr9:20222086-20222174	9	Intergenic	GGERV10B
473	-	160	157	chr10:19888260-19888417	22	Intergenic	GGERV10C1
474	-	527	286	chr10:19888587-19888873	22	Intergenic	GGERV10C2
476	GTGCC	313	313	chr12:3277892-3278205	36	Intergenic	GGERV10A
477	AGTGTA	379	376	chr12:7259477-7259853	4	Intergenic	GGERV10C2
478	GTTGGC	313	313	chr12:15106469-15106782	6	Intergenic	GGERV10A
479	GTAGTC	376	373	chr12:19890322-19890695	12	Intergenic	GGERV10C2
480	CACCC	313	313	chr13:10910218-10910531	13	Intergenic	GGERV10A
483	-	277	276	chr13:14577345-14577621	23	Intergenic	GGERV10C2
484	GTAGTC	376	373	chr13:17747358-17747731	9	Intergenic	GGERV10C2
487	-	142	141	chr14:2214-2355	-	Intergenic	GGERV10D
489	GTAGTC	376	373	chr14:22338-22711	-	Intergenic	GGERV10C2
490	CTC	379	376	chr15:480132-480508	-	Intergenic	GGERV10C2
492	GTAGTC	374	371	chr18:11214088-11214459	26	Intergenic	GGERV10C2
494	-	49	48	chr19:597811-597859	-	Intergenic	GGERV10D
495	-	49	48	chr19:662414-662462	-	Intergenic	GGERV10D
497	GTAGTC	376	373	chr20:14238875-14239248	14	Intergenic	GGERV10C2
498	GTAGTC	376	373	chr20:14239982-14240355	14	Intergenic	GGERV10C2
499	-	45	44	chr21:4105475-4105519	36	Intergenic	GGERV10C2
500	CATTAC	367	364	chr21:6797348-6797712	13	Intergenic	GGERV10C1
502	-	225	224	chr27:55109-55333	-	Intergenic	GGERV10C1
503	CGCACC	379	376	chr27:57171-57547	-	Intergenic	GGERV10C2
504	CTCAGTC	367	364	chr27:662790-663154	-	Intergenic	GGERV10C1
505	-	366	363	chr28:160868-161231	-	Intergenic	GGERV10C1
506	-	366	363	chr28:168091-168454	-	Intergenic	GGERV10C1
509	-	343	342	chrW:848982-849324	-	Intronic (FET1)	GGERV10D
510	CCACCC	367	364	chrW:1197996-1198360	1	Intergenic	GGERV10C1
511	-	80	79	chrW:1212507-1212586	1	Intergenic	GGERV10D
512	GAAAAT	344	344	chrZ:3066266-3066610	2	Intergenic	GGERV10D
513	-	263	262	chrZ:3097165-3097427	2	Intergenic	GGERV10C2
514	ATCTAC	347	347	chrZ:3201773-3202120	-	Intergenic	GGERV10D
515	GCCCTC	379	376	chrZ:3513329-3513705	-	Intergenic	GGERV10C2
516	GAAGGC	364	361	chrZ:3601491-3601852	-	Intergenic	GGERV10C2
517	CTGTGAG	352	349	chrZ:3665295-3665644	-	Intergenic	GGERV10C2
518	ATCCC	345	345	chrZ:3693001-3693346	-	Intergenic	GGERV10D
520	GTTTAG	379	376	chrZ:3775374-3775750	-	Intergenic	GGERV10C2
522	ACCTCC	386	383	chrZ:4712860-4713243	-	Intergenic	GGERV10C2
523	GATGTC	346	346	chrZ:5005792-5006138	-	Intergenic	GGERV10D
524	ATGAAC	379	376	chrZ:5064408-5064784	-	Intergenic	GGERV10C2
525	CTGTAT	379	376	chrZ:15137939-15138315	5	Intergenic	GGERV10C2
526	-	358	357	chrZ:15262569-15262926	5	Intergenic	GGERV10C2
527	-	361	358	chrZ:17369644-17370002	7	Intergenic	GGERV10C2
528	ATTAAG	379	376	chrZ:17384936-17385312	7	Intergenic	GGERV10C2
529	CTTGTA	367	364	chrZ:17385626-17385990	7	Intergenic	GGERV10C2
530	CCAGGA	366	363	chrZ:17642259-17642622	3	Intergenic	GGERV10C2
531	-	238	239	chrZ:18808393-18808632	6	Intergenic	GGERV10A
532	CCTAAG	347	347	chrZ:22611562-22611909	8	Intronic (SCAMP1)	GGERV10D
534	-	58	57	chrZ:27723139-27723196	5	Intergenic	GGERV10D
536	-	269	269	chrZ:28537798-28538067	2	Intergenic	GGERV10C2
537	-	83	82	chrZ:28538885-28538967	2	Intergenic	GGERV10C2
538	TAATCC	385	382	chrZ:29448478-29448860	-	Intergenic	GGERV10C2
539	ATTTAAC	363	360	chrZ:29595839-29596199	-	Intergenic	GGERV10C2
540	GTCCTTC	379	376	chrZ:29917624-29918000	2	Intergenic	GGERV10C2
541	ATGCAT	375	372	chrZ:30141736-30142108	2	Intergenic	GGERV10C2
542	GGTAAG	371	303	chrZ:30439846-30440149	3	Intergenic	GGERV10C1
543	CATGAG	371	302	chrZ:30555434-30555736	4	Intergenic	GGERV10C1
546	CAGTAT	367	364	chrZ:32928106-32928470	6	Intergenic	GGERV10C1
547	GAAGTC	364	361	chrZ:34072185-34072546	18	Intronic (FOCAD)	GGERV10C2
548	CTTCA	346	346	chrZ:37970645-37970991	3	Intergenic	GGERV10D
549	GAAGTA	367	364	chrZ:38589133-38589497	2	Intergenic	GGERV10C1
550	AATGTC	367	364	chrZ:38839510-38839874	1	Intergenic	GGERV10C2
551	TTCTGAC	362	359	chrZ:39195993-39196352	4	Intergenic	GGERV10C2
552	-	319	316	chrZ:42152710-42153026	14	Intergenic	GGERV10C1
553	-	366	363	chrZ:42409187-42409550	11	Intergenic	GGERV10C1
555	TTAAC	365	362	chrZ:42968430-42968792	10	Intergenic	GGERV10C2
556	-	289	286	chrZ:42970561-42970847	10	Intergenic	GGERV10C1
557	GATGT	328	287	chrZ:44763737-44764024	7	Intergenic	GGERV10C2
558	CCGTAG	367	364	chrZ:46837794-46838158	5	Intergenic	GGERV10C2
559	ATCCTC	358	355	chrZ:47673060-47673415	2	Intergenic	GGERV10C1
560	CAAAAG	343	343	chrZ:48664457-48664800	2	Intergenic	GGERV10D
562	-	340	336	chrZ:48847154-48847490	2	Intergenic	GGERV10C1
563	-	367	364	chrZ:49054926-49055290	2	Intergenic	GGERV10C2
564	-	367	364	chrZ:49061094-49061458	2	Intergenic	GGERV10C2
566	GAGCCT	378	375	chrZ:49193654-49194029	1	Intergenic	GGERV10C2
568	-	288	284	chrZ:50802923-50803207	4	Intergenic	GGERV10C1
569	CTCTAC	371	368	chrZ:50810534-50810902	4	Intergenic	GGERV10C2
570	-	292	289	chrZ:52671168-52671457	13	Intergenic	GGERV10C1
571	-	34	33	chrZ:52712341-52712374	14	Intergenic	GGERV10D
572	GGGAAG	382	379	chrZ:53169636-53170015	11	Intergenic	GGERV10C2
573	-	298	294	chrZ:57986166-57986460	3	Intronic (FAM172A)	GGERV10C2
574	-	291	287	chrZ:59949970-59950257	6	Intergenic	GGERV10C1
575	-	377	374	chrZ:59963436-59963810	6	Intergenic	GGERV10C2
576	TAGCC	367	364	chrZ:60065548-60065912	7	Intergenic	GGERV10C2
577	GTTATG	268	270	chrZ:61305289-61305559	4	Intergenic	GGERV10A
578	-	304	301	chrZ:61598972-61599273	6	Intergenic	GGERV10C1
579	GGTGGG	366	363	chrZ:61634896-61635259	6	Intergenic	GGERV10C2
580	ATGCC	347	347	chrZ:62308014-62308361	4	Intergenic	GGERV10D
581	GTTATG	364	361	chrZ:62369166-62369527	4	Intronic (HAPLN1)	GGERV10C2
584	TCCCCC	367	364	chrZ:63384740-63385104	9	Intergenic	GGERV10C1
585	CACACT	313	313	chrZ:64336655-64336968	9	Intergenic	GGERV10A
586	GTGTAG	378	375	chrZ:65949332-65949707	12	Intergenic	GGERV10C2
588	-	367	364	chrZ:69738902-69739266	12	Intergenic	GGERV10C2
589	ATCCA	347	347	chrZ:71101153-71101500	16	Intergenic	GGERV10D
590	GATGCA	354	351	chrZ:73015462-73015813	5	Intergenic	GGERV10C2
591	-	43	42	chrZ:73149376-73149418	5	Intronic (KCNN2)	GGERV10C1
593	-	346	346	chrZ:80429433-80429779	4	Intergenic	GGERV10D
