# Supplementary material for: Chicken (Gallus gallus) endogenous retrovirus generates genomic variations in the chicken genome
Source: Mob DNA. 2017 Jan 24;8:2. doi: 10.1186/s13100-016-0085-5 (PMC5260121; doi:10.1186/s13100-016-0085-5)
Supplement: Additional file 5: — LTR sequences of the full-length GGERV10 elements. (FAS 34 kb) [file 13100_2016_85_MOESM5_ESM.fas]

>GG10A 89 5
TGTTGTA-----------------------------------------------------
----------------------------------------TGCGTAGCGAGGGAAACGAG
GTGTGTTGTAGGCGTAGCGAGGGAAACGAGGTGTGACGCGTGCAGGTTCC-------TAT
GCC----ACCTGTGTGTTATGCCACCTGTGTGTGCCAAGTGTAACTTCGTGATTGGAGGA
AACACTTGTATTTAAACACGTAGCC-TATAGC--AATAAACGCCATTTGCCTCACTTACT
CCTGGGGTCTGGGTGAGCATCTGGCCCCGACCTGGTAAAGGGTCGGTTTCG-CCCAGCAG
TAAGCCCTACATG-TGGACAGAGGACGAACACCGGACGAGCGAACGGAGACTACATGCAA
CA
>GG10A 89 3
TGTTGTA-----------------------------------------------------
----------------------------------------TGCGTAGCGAGGGAAACGAG
GTGTGTTGTAGGCGTAGCGAGGGAAACGAGGTGTGACGCGTGCAGGTTCC-------TAT
GCC----ACCTGTGTGTTATGCCACCTGTGTGTGCCAAGTGTAACTTCGTGATTGGAGGA
AACACTTGTATTTAAACACGTAGCC-TATAGC--AATAAACGCCATTTGCCTCACTTACT
CCTGGGGTCTGGGTGAGCATCTGGCCCCGACCTGGTAAAGGGTCGGTTTCG-CCCAGCAG
TAAGCCCTACATG-TGGACAGAGGACGAACACCGGACGAGTGAACGGAGACTACATGCAA
CA
>GG10A 111 5
TGTTGTA-----------------------------------------------------
----------------------------------------GGCGTAGCGAGGGAAACGAG
GTGTGTTGTAGGCGTAGCGAGGGAAACGAGGTGTGACGCGTGCAGGTTCC-------TAT
GCC----ACCTGTGTGTTATGCCACCTGTGTGTGCCAAGTGTAACTTCGTGATTGGAGGA
AACACTTGTATTTAAACACGTAGCC-TATAGC--AATAAACGCCATTTGCCTCACTTACT
CCTGGGGTCTGGGTGAGCATCTGGGCCCGACCTGGTAAAGGGTCGGTTTCG-CCCAGCAG
TAAGCCCTACATG-TGGACAGAGGACGAACACCGAACGAGCGAACGGAGACTACATGCAA
CA
>GG10A 111 3
TGTTGTA-----------------------------------------------------
----------------------------------------GGCGTAGCGAGGGAAACGAG
GTGTGTTGTAGGCGTAGCGAGGGAAACGAGGTGTGACGCGTGCAGGTTCC-------TAT
GCC----ACCTGTGTGTTATGCCACCTGTGTGTGCCAAGTGTAACTTCGTGATTGGAGGA
AACACTTGTATTTAAACACGTAGCC-TATAGC--AATAAACGCCATTTGCCTCACTTACT
CCTGGGGTCTGGGTGAGCATCTGGGCCCGACCTGGTAAAGGGTCGGTTTCG-CCCAGCAG
TAAGCCCTACATG-TGGACAGAGGACGAACACCGAACGAGCGAACGGAGACTACATGCAA
CA
>GG10A 449 5
TGTTGTA-----------------------------------------------------
----------------------------------------TGCGTAGCGAGGGAAACGAG
GTGTG------------------------------ACGCGTGCAGGTTCCC------TAT
GCC----ACCTGTGTGTTATGCCACCTGTGTGTGCCAAGTGTAGCTTCGTGATTGGAGGA
AACACTTGTATTTAAACACGTAGCC-TATAGC--AATTAACGCCATTTGCCTCACTTACT
CCTGGGGTCTGCGTGAGCATCTGGCCCCGACCTGGTAAAGGGTCGGTTTTG-CCCAGCAG
TAAGCCCTACACG-TGGACAGAGGACGAACACCGGACGAGCGAACGGAGACCACATGCAA
CA
>GG10A 449 3
TGTTGTA-----------------------------------------------------
----------------------------------------TGCGTAGCGAGGGAAACGAG
GTGTG------------------------------ACGTGTGCAGGTTCCC------TAT
GCC----ACCTGTGTGTTATGCCACCTGTGTGTGCCAAGTGTAGCTTCGTGATTGGAGGA
AACACTTGTATTTAAACACGTAGCC-TATAGC--AATTAACGCCATTTGCCTCACTTACT
CCTGGGGTCTGCGTGAGCATCTGGCCCCGACCTGGTAAAGGGTCGGTTTCG-CCCAGCAG
TAAGCCCTACATG-TGGACAGAGGACGAACACCGGATGAGCGAACGGAGACCACATGCAA
CA
>GG10A 544 5
TGTTGTA-----------------------------------------------------
----------------------------------------TGCGTAGCGAGGGAAACGAG
GTGTGTTGTAGGCGTAGCGAGGGAAACGAGGTGTGACGCGTGCAGGTTCC-------TAT
GCC----ACCTGTGTGTTATGCTACCTGTGTGTGCCAAGTGTAACTTCGTGATTGGAGGA
AACACTTGTATTTAAACACGTAGCC-TATAGC--AATAAACGCCATTTGCATCACTTACT
CCTGGGGTCTGTGTGAGCATCTGGCCCCGACCTGGTAAAGGGTCGGTTTCG-CCCAGCAG
TAAGCCCTACATG-TGGACAGAGGACGAACACCGGACGAGCGAACGGAGACCACATGCAA
CA
>GG10A 544 3
TGTTGTA-----------------------------------------------------
----------------------------------------TGCGTAGCGAGGGAAACGAG
GTGTGTTGTAGGCGTAGCGAGGGAAACGAGGTGTGACGCGTGCAGGTTCC-------TAT
GCC----ACCTGTGTGTTATGCTACCTGTGTGTGCCAAGTGTAACTTCGTGATTGGAGGA
AACACTTGTATTTAAACACGTAGCC-TATAGC--AATAAACGCCATTTGCATCACTTACT
CCTGGGGTCTGTGTGAGCATCTGGCCCCGACCTGGTAAAGGGTCGGTTTCG-CCCAGCAG
TAAGCCCTACATG-TGGACAGAGGACGAACACCGGACGAGCGAACGGAGACTACATGCAA
CA
>GG10A 545 5
TGTTGTA-----------------------------------------------------
----------------------------------------TGCGTAGCGAGGGAAACGAG
GTGTGTTGTAGGCGTAGCGAGGGAAACGAGGTGTGACGCGTGCAGGTTCC-------TAT
GCC----ACCTGTGTGTTATGCCACTTGTGTGTGCCAAGTGTAACTTCGTGATTGGAGGA
AACACTTGTATTTAAACACGTAGCC-TATAGC--AATAAACGCCATTTGCCTCACTTACT
CCTGGGGTCTGGGTGAGCATCTGGCCCCGACCTGGTAAAGGGTCGGTTTCG-CCCAGCAG
TAAGCCCTACATG-TGGACAGAGGACGAACACCGGACGAGCGAACGGAGACTACATGCAA
CA
>GG10A 545 3
TGTTGTA-----------------------------------------------------
----------------------------------------TGCGTAGCGAGGGAAACGAG
GTGTGTTGTAGGCGTAGCGAGGGAAACGAGGTGTGACGCGTGCAGGTTCC-------TAT
GCC----ACCTGTGTGTTATGCCACTTGTGTGTGCCAAGTGTAACTTCGTGATTGGAGGA
AACACTTGTATTTAAACACGTAGCC-TATAGC--AATAAACGCCATTTGCCTCACTTACT
CCTGGGGTCTGGGTGAGCATCTGGCCCCGACCTGGTAAAGGGTCGGTTTCG-CCCAGCAG
TAAGCCCTACATG-TGGACAGAGGACGAACACCGGACGAGCGAACGGAGACTACATGCAA
CA
>GG10B_107_5'
TGTTGTAGTAGGCGTCTTGCGGGGGCACGGGATGTACGGGACAGGCCTCTCCCTAAACAT
AGAGAGATAGTGCTATCGTGCTGA----------CCTTGTTG-CAGAGAAAACAGGAGAA
GAAGAAGGATGATAAAAGAATGTGGAAAC------GGCCAAATAAGGCAC--------AA
TGTT----ATCTG-GTGTGAACTAATCAGAGTGGGACATGA-CAGCACGGTTATCTAGGT
AAAAA--TGTA-TATAAGCTGTGTTT-AGTAGTGAATAAACGCCATTTGCCTCACTTACT
CCTGGGGTCTGGGTGAGCATCTGGCCCCGACCTGGTAAAGGGTCGGTTTCG-CCCAGCAG
TAAGCCCTACATG-TGGACAGAGGACGAACACCGGATGAGCGAACGGAGACTACATGCAA
CA
>GG10B_107_3'
TGTTGTAGTAGGCGTCTTGCGGGGGCACGGGATGTACGGGACAGGCCTCTCCCTAAACAT
AGAGAGATAGTGCTATCGTGCTGA----------CCTTGTTG-CAGAGAAAACAGGAGAA
GAAGAAGGATGATAAAAGAATGTGGAAAC------GGCCAAATAAGGCAC--------AA
TGTT----ATCTG-GTGTGAACTAATCAGAGTGGGACATGA-CAGCACGGTTATCTAGGT
AAAAA--TGTA-TATAAGCTGTGTTT-AGTAGTGAATAAACGCCATTTGCCTCACTTACT
CCTGGGGTCTGGGTGAGCATCTGGCCCCGACCTGGTAAAGGGTCGGTTTCG-CCCAGCAG
TAAGCCCTACATG-TGGACAGAGGACGAACACCGGATGAGCGAACGGAGACTACATGCAA
CA
>GG10B_152_5'
TGTTGTAGTAGGCGTCTTGCGGGGGCACGGGATGTACGGGACAGGCCTCTCCCTAAACAT
AGAGAGATAGTGCTATCGTGCTGA----------CCTTGTTG-CAGAGAAAACAGGAGAA
GAAGAAGGATGATAAAAGAATGTGGAAAT------GGCCAAATAAGGCAC--------AA
TGTT----ATCTG-GTGTGAACTAATCAGAGTGGGACATGA-CAGCACGGTTATCTAGGT
AAAAA--TGTA-TATAAGCTGTGTTT-AGTAGTGAATAAACGCCATTTGCCTCACTTACT
CCTGGGGTCTGGGTGAGCATCTGGCCCCGACCTGGTAAAGGGTCGGTTTCG-CCCAGCAG
TAAGCCCTACATG-TGGACAGAGGACGAACACCGGATGAGCGAACGGAGACTACATGCAA
CA
>GG10B_152_3'
TGTTGTAGTAGGCGTCTTGCGGGGGCACGGGATGTACGGGACAGGCCTCTCCCTAAACAT
AGAGAGATAGTGCTATCGTGCTGA----------CCTTGTTG-CAGAGAAAACAGGAGAA
GAAGAAGGATGATAAAAGAATGTGGAAAC------GGCCAAATAAGGCAC--------AA
TGTT----ATCTG-GTGTGAACTAATCAGAGTGGGACATGA-CAGCACGGTTATCTAGGT
AAAA---TGTA-TATAAGCTGTGTTT-AGTAGTGAATAAACGCCATTTGCCTCACTTACT
CCTGGGGTCTGGGTGAGCATCTGGCCCCGACCTGGTAAAGGGTCGGTTTCG-CCCAGCAG
TAAGCCCTACATG-TGGACAGAGGACGAACACCGGACGAGCGAACGGAGACTACACGCAA
CA
>GG10B_154_5'
TGTTGTAGTAGGCGTCTTGCGGGGGCACGGGATGTACGGGACAGGCCTCTCCCTAAACAT
AGAGAGATAGTGCTATCGTGCTGA----------CCTTGTTG-CAGAGAAAACAGGAGAA
GAAGAAGGATGATAAAAGAATGTGGAAAC------GGCCAAATAAGGCAC--------AA
TGTT----ATCTG-GTGTGAACTAATCAGAGTGGGACATGA-CAGCACGGTTATCTAGGT
AAAA---TGTA-TATAAGCTGTGTTT-AGTAGTGAATAAACGCCATTTGCCTCACTTACT
CCTGGGGTCTGGGTGAGCATCTGGCCCCGACCTGGTAAAGGGTCGGTTTCG-CCCAGCAG
TAAGCCCTACATG-TGGACAGAGGACGAACACCGGACGAGCGAACGGAGACTACACGCAA
CA
>GG10B_154_3'
TGTTGTAGTAGGCGTCTTGCGGGGGCACGGGATGTACGGGACAGGCCTCTCCCTAAACAT
AGAGAGATAGTGCTATCGTGCTGA----------CCTTGTTG-CAGAGAAAACAGGAGAA
GAAGAAGGATGATAAAAGAATGTGGAAAT------GGCCAAATAAGGCAC--------AA
TGTT----ATCTG-GTGTGAACTAATCAGAGTGGGACATGA-CAGCACGGTTATCTAGGT
AAAAA--TGTA-TATAAGCTGTGTTT-AGTAGTGAATAAACGCCATTTGCCTCACTTACT
CCTGGGGTCTGGGTGAGCATCTGGCCCCGACCTGGTAAAGGGTCGGTTTCG-CCCAGCAG
TAAGCCCTACATG-TGGACAGAGGACGAACA-----------------------------
--
>GG10B_169_5'
TGTTGTAGTAGGCGTCTTGCGGGGGCACGGGATGTACGGGACAGGCCTCTCCCTAAACAT
AGAGAGATAGTGCTATCGTGCTGA----------CCTTGTTG-CAGAGAAAACAGGAGAA
GAAGAAGGATGATAAAAGAATGTGGAAAT------GGCCAAATAAGGCAC--------AA
TGTT----ATCTG-GTGTGAACTAATCAGAGTGGGACATGA-CAGCACGGTTATCTAGGT
AAAAA--TGTA-TATAAGCTGTGTTT-AGTAGTGAATAAACGCCATTTGCCTCACTTACT
CCTGGGGTCTGGGTGAGCATCTGGCCCCGACCTGGTAAAGGGTCGGTTTCG-CCCAGCAG
TAAGCCCTACATG-TGGACAGAGGACGAACACCGGACGAGCGAACGGAGACTACATGCAA
CA
>GG10B_169_3'
TGTTGTAGTAGGCGTCTTGCGGGGGCACGGGATGTACGGGACAGGCCTCTCCCTAAACAT
AGAGAGATAGTGCTATCGTGCTGA----------CCTTGTTG-CAGAGAAAACAGGAGAA
GAAGAAGGATGATAAAAGAATGTGGAAAT------GGCCAAATAAGGCAC--------AA
TGTT----ATCTG-GTGTGAACTAATCAGAGTGGGACATGA-CAGCACGGTTATCTAGGT
AAAAA--TGTA-TATAAGCTGTGTTT-AGTAGTGAATAAACGCCATTTGCCTCACTTACT
CCTGGGGTCTGGGTGAGCATCTGGCCCCGACCTGGTAAAGGGTCGGTTTCG-CCCAGCAG
TAAGCCCTACATG-TGGACAGAGGACGAACACCGGACGAGCGAACGGAGACTACATGCAA
CA
>GG10B_193_5'
TGTTGTAGTAGGCGTCTTGCGGGGGCACGGGATGTACGGGACAGGCCTCTCCCTAAACAT
AGAGAGATAGTGCTATCGTGCTGA----------CCTTGTTG-CAGAGAAAACAGGAGAA
GAAGAAGGATGATAAAAGAATGTGGAAAT------GGCCAAATAAGGCAC--------AA
TGTT----ATCTG-GTGTGAACCAATCAGAGTGGGACATGA-CAGCACGGTTATCTAGGT
AAAAA--TGTA-TATAAGCTGTGTTT-AGTAGTGAATAAACGCCATTTGCCTCACTTACT
CCTGGGGTCTGGGTGAGCATCTGGCCCCGACCTGGTAAAGGGTCGGTTTCG-CCCAGCAG
TAAGCCCTACATG-TGGACAGAGGACGAACACCGGACGAGCGAACGGAGACTACATGCAA
CA
>GG10B_193_3'
TGTTGTAGTAGGCGTCTTGCGGGGGCACGGGATGTACGGGACAGGCCTCTCCCTAAACAT
AGAGAGATAGTGCTATCGTGCTGA----------CCTTGTTG-CAGAGAAAACAGGAGAA
GAAGAAGGATGATAAAAGAATGTGGAAAT------GGCCAAATAAGGCAC--------AA
TGTT----ATCTG-GTGTGAACCAATCAGAGTGGGACATGA-CAGCACGGTTATCTAGGT
AAAAA--TGTA-TATAAGCTGTGTTT-AGTAGTGAATAAACGCCATTTGCCTCACTTACT
CCTGGGGTCTGGGTGAGCATCTGGCCCCGACCTGGTAAAGGGTCGGTTTCG-CCCAGCAG
TAAGCCCTACATG-TGGACAGAGGACGAACACCGGACGAGCGAACGGAGACTACATGCAA
CA
>GG10B_276_5'
TGTTGTAGTAGGCGTCTTGCGGGGGCACGGGATGTACGGGACAGGCCTCTCCCTAAACAT
AGAGAGATAGTGCTATCGTGCTGA----------CCTTGTTG-CAGAGAAAACAGGAGAA
GAAGAAGGATGATAAAAGAATGTGGAAAT------GGCCAAATAAGGCAC--------AA
TGTT----ATCTG-GTGTGAACTAATCAGAGTGGGACATGA-CAGCACGGTTATCTAGGT
AAAAA--TGTA-TATAAGCTGTGTTT-AGTAGTGAATAAACGCCATTTGCCTCACTTACT
CCTGGGGTCTGGGTGAGCATCTGGCCCCGACCTGGTAAAGGGTCGGTTTCG-CCCAGCAG
TAAGCCCTACATG-TGGACAGAGGACGAACACCGGACGAGCGAACGGAGACTACATGCAA
CA
>GG10B_276_3'
TGTTGTAGTAGGCGTCTTGCGGGGGCACGGGATGTACGGGACAGGCCTCTCCCTAAACAT
AGAGAGATAGTGCTATCGTGCTGA----------CCTTGTTG-CAGAGAAAACAGGAGAA
GAAGAAGGATGATAAAAGAATGTGGAAAT------GGCCAAATAAGGCAC--------AA
TGTT----ATCTG-GTGTGAACTAATCAGAGTGGGACATGA-CAGCACGGTTATCTAGGT
AAAAA--TGTA-TATAAGCTGTGTTT-AGTAGTGAATAAACGCCATTTGCCTCACTTACT
CCTGGGGTCTGGGTGAGCATCTGGCCCCGACCTGGTAAAGGGTCGGTTTCG-CCCAGCAG
TAAGCCCTACATG-TGGACAGAGGACGAACACCGGACGAGCGAACGGAGACTACATGCAA
CA
>GG10B_311_5'
TGTTGTAGTAGGCGTCTTGCGGGGGCACGGGATGTACGGGACAGGCCTCTCCCTAAACAT
AGAGAGATAGTGCTATCGTGCTGA----------CCTTGTTG-CAGAGAAAACAGGAGAA
GAAGAAGGATGATAAAAGAATGTGGAAAT------GGCCAAATAAGGCAC--------AA
TGTT----ATCTG-GTGTGAACTAATCAGAGTGGGACATGA-CAGCACGGTTATCTAGGT
AAAAA--TGTA-TATAAGCTGTGTTT-AGTAGTGAATAAACGCCATTTGCCTCACTTACT
CCTGGGGTCTGGGTGAGCATCTGGCCCCGACCTGGTAAAGGGTCGGTTTCG-CCCAGCAG
TAAGCCCTACATG-TGGACAGAGGACGAACACCGGACGAGCGAACGGAGACTACATGCAA
CA
>GG10B_311_3'
TGTTGTAGTAGGCGTCTTGCGGGGGCACGGGATGTACGGGACAGGCCTCTCCCTAAACAT
AGAGAGATAGTGCTATCGTGCTGA----------CCTTGTTG-CAGAGAAAACAGGAGAA
GAAGAAGGATGATAAAAGAATGTGGAAAT------GGCCAAATAAGGCAC--------AA
TGTT----ATCTG-GTGTGAACTAATCAGAGTGGGACATGA-CAGCACGGTTATCTAGGT
AAAAA--TGTA-TATAAGCTGTGTTT-AGTAGTGAATAAACGCCATTTGCCTCACTTACT
CCTGGGGTCTGGGTGAGCATCTGGCCCCGACCTGGTAAAGGGTCGGTTTCG-CCCAGCAG
TAAGCCCTACATG-TGGACAGAGGACGAACACCGGACGAGCGAACGGAGACTACATGCAA
CA
>GG10B_347_5'
TGTTGTAGTAGGCGTCTTGCGGGGGCACGGGATGTACGGGACAGGCCTCTCCCTAAACAT
AGAGAGATAGTGCTATCGTGCTGA----------CCTTGTTG-CAGAGAAAACAGGAGAA
GAAGAAGGATGATAAAAGAATGTGGAAAT------GGCCAAATAAGGCAC--------AA
TGTT----ATCTG-GTGTGAACTAATCAGAGTGGGACATGA-CAGCACGGTTATCTAGGT
AAAAA--TGTA-TATAAGCTGTGTTT-AGTAGTGAATAAACGCCATTTGCCTCACTTACT
CCTGGGGTCTGGGTGAGCATCTGGCCCCGACCTGGTAAAGGGTCGGTTTCG-CCCAGCAG
TAAGCCCTACATG-TGGACAGAGGACGAACACCGGATGAGCGAACGGAGACTACATGCAA
CA
>GG10B_347_3'
TGTTGTAGTAGGCGTCTTGCGGGGGCACGGGATGTACGGGACAGGCCTCTCCCTAAACAT
AGAGAGATAGTGCTATCGTGCTGA----------CCTTGTTG-CAGAGAAAACAGGAGAA
GAAGAAGGATGATAAAAGAATGTGGAAAT------GGCCAAATAAGGCAC--------AA
TGTT----ATCTG-GTGTGAACTAATCAGAGTGGGACATGA-CAGCACGGTTATCTAGGT
AAAAA--TGTA-TATAAGCTGTGTTT-AGTAGTGAATAAACGCCATTTGCCTCACTTACT
CCTGGGGTCTGGGTGAGCATCTGGCCCCGACCTGGTAAAGGGTCGGTTTCG-CCCAGCAG
TAAGCCCTACATG-TGGACAGAGGACGAACACCGGATGAGCGAACGGAGACTACATGCAA
CA
>GG10B_76_3'
TGTTGTAGTAGGCGTCTTGCGGGGGCACGGGATGTACGGGACAGGCCTCTCCCTAAACAT
AGAGAGACAGTGCTATCGTGCTGA----------CCTTGTTG-CAGAGAAAACAGGAGAA
GAAGAAGGATGATAAAAGAATGTGGAAAC------GGCCAAATAAGGCAC--------AA
TGTT----ATCTG-GTGTGAACTAATCAGAGTGGGACATGA-CAGCACGGTTATCTAGGT
AAAA---TGTA-TATAAGCTGTGTTT-AGTAGTGAATAAACGCCATTTGCCTCACTTACT
CCTGGGGTCTGGGTGAGCATCTGGCCCCGACCTGGTAAAGGGTCGGTTTCG-CCCAGCAG
TAAGCCCTACATG-TGGACAGAGGACGAACACCGGACGAGCGAACGGAGACTACACGCAA
CA
>GG10B_76_5'
TGTTGTAGTAAGCGTCTTGCGGGGGCACGGGATGTACGGGACAGGCCTCTCCCTAAGCAT
AGAGAGACAGCGCTATCGTGCTGA----------CCTTGATG-CAGAGAAAACAGGAGAA
GAAGAAGAATGAGAAAAGAATGTGGAGAC------GGCCAAATAGGGCAC--------GG
TGTT----GTCTG-GTATGAACCAATCAGAGTGGGACATGA-CAGCACGGTTTTGTAGGT
AAAAA--TGTAATATAAGCTGTGTTTTAGTAGTGAATAGGGGCCATTTTACCGC-TCATC
------ATATTGGTGT-CACCT--CGGT-ATATGGCCAAGCCGCAGGCTCCCCTAAGCAA
CGAACATC--ACGGTTGCCTGCGA---AAG--------------------------GCAA
CA
>GG10D 13 5'
TGTTGTAGTAAGCGTCTTGTGGGGGCACGGGATGTACGGGACAGGCCTCTCCCTAAGCAT
AGAGAGACAGTGCTATCGTGCTGA----------CCTTGATG-CAGAGAAAACAGGAGAA
GAAGAAGAATGAGAAAAGAATGCGGAGAC------GGCCAAATAGGGCAT--------GG
TGTT----GTCTG-GTATGAACCAATCAGAGTGGGACATGA-CAGCACGGTTTTGTAGGT
AAAAA--TGTA-TATAAGCTGTGTTTTAGTAGTGAATAAAGGCCATTTTACCGC-TCATC
------ATATTGGTGT-CACCT--CGGT-ATATGGCCAAGCCGCAGGCTCCCCTAAGCAA
CGAACATC--ACGGTTGCCTGCGA---AAG--------------------------GCAA
CA
>GG10D 13 3'
TGTTGTAGTAAGCGTCTTGTGGGGGCACGGGATGTACGGGACAGGCCTCTCCCTAAGCAT
AGAGAGACAGTGCTATCGTGCTGA----------CCTTGATG-CAGAGAAAACAGGAGAA
GAAGAAGAATGAGAAAAGAATGTGGAGAC------GGCCAAATAGGGCAT--------GG
TGTT----GTCTG-GTATGAACCAATCAGAGTGGGACATGA-CAGCACGGTTTTGTAGGT
AAAAA--TGTA-TATAAGCTGTGTTTTAGTAGTGAATAAAGGCCATTTTACCGC-TCATC
------ATATTGGTGT-CACCT--CGGT-ATATGGCCAAGCTGCAGGCTCCCCTAAGCAA
CGAACATC--ACGGTTGCCTGCGA---AAG--------------------------GCAA
CA
>GG10D 28 5'
TGTTGTAGTAAGCGTCTTGCGGGGGCACGGGATGTACGGGACAGGCCTCTCCCTAAGCAT
AGAGAGACAGTGCTATCGTGCTGA----------CCTTGATG-CAGAGAAAACAGGAGAA
GAAGAA---TGAGAAAAGAATGTGGAGAC------AGCCAAATAGGGCAC--------GG
TGTT----GTCTG-GTATGAACCAATCAGAGTGGGACATGA-CAGCACGGTTTTGTAGGT
AAAAA--TGTA-TATAAGCTGTGTTTTAGTCGTGAATAGATGCCATTTTACTGC-TCATC
------ATATTGATGT-CACCT--CGGT-ATATGGCCAAGCCGCAGGCTCCCCTAAGCAA
CGAACATC--ACGGTTGCCTGTGA---AAG--------------------------GCAA
CA
>GG10D 28 3'
TGTTGTAGTAAGCGTCTTGCGGGGGCACGGGATGTACGGGACAGGCCTCTCCCTAAGCAT
AGAGAGACAGTGCTATCGTGCTGA----------CCTTGATG-CAGAGAAAACAGGAGAA
GAAGAAGAATGAGAAAAGAATGTGGAGAC------AGCCAAATAGGGCAC--------GG
TGTT----GTCTG-GTATGAACCAATCAGAGTGGGACATGA-CAGCACGGTTTTGTAGGT
AAAAA--TGTA-TATAAGCTGTGTTTTAGTCGTGAATAGAGGCCATTTTACCAC-TCATC
------ATATTGGTGT-CACCT--CAGT-ATATGGCCAAGCCGCAGGCTCCCCTAAGCAA
CGAACATC--ACGGTTGCCTGCGA---AAG--------------------------GCAA
CA
>GG10D 131 5'
TGTTGTAGTAAGTGTCTTGCGGGGGCACGGGATGTACGGGACAGGCTTCTCCCTAAGCAT
AGAGAGACAGTGCTATCGTGCTGA----------CCTTGATG-CAGAGAAAACAGGAGAA
GAAGAAGAATGAGAAAAGAATGTGGAGAT------GGCCAAATAGGGCAC--------GG
TGTT----GTCTG-GTATGAACCAATCAGAGTGGGACATGA-CAGCACGGTTTTGTAGGT
AAAAA--TGTAATATAAGCTGTGTTT-AGTAGTGAATAGGGGCCATTTTACCGC-TCATC
------ATATTGGTGT-CACCT--CGGT-ATTTGGCCAAGCCGCAGGCTCCCCTAAGCAA
CGAACATC--ACCGTTGCCTGCGA---AAG--------------------------GCAA
CA
>GG10D 131 3'
TGTTGTAGTAAGTGTCTTGCAGGGGCACGGGATGTACGGGACAGGCTTCTCCCTAAGCAT
AGAGAGACAGTGCTATCGTGCTGA----------CCTTGATG-CAGAGAAAACAGGAGAA
GAAGAAGAATGAGAAAAGAATGTGGAGAT------GGCCAAATAGGGCAC--------GG
TGTT----GTCTG-GTATGAACCAATCAGAGTGGGACATGA-CAGCACGGTTTTGTAGGT
AAAAA--CGTAATATAAGCTGTGTTT-AGTAGTGAATAGGGGCCATTTTACCGC-TCATC
------ATATTGGTGT-CGCCT--CGGT-ATTTGGCCAAGCCGCAGGCTCCCCTAAGCAA
CGAACATC--ACGGTTGCCTGCGA---AAG--------------------------GCAA
CA
>GG10D 143 5'
TGTTGTAGTAAGCGTCTTGCGGGGGCACGGGATGTATGGGACAGGCTTCTCCCTAAGCAT
AGAGAGACAGTGCTATCGTGCTGA----------CCTTGATA-CAGAGAAAACAGGAGAA
GAAGAAGAATGAGAAAAGAATGTGGAGAC------GGCCAAATAGGGCAT--------GG
TGTT----GTCTG-GTATGAACCAATCAGAGTGGGACATGA-CAGCACAGTTTTGTAGGT
AAAAA--TGTAATATAAGCTGTGTTT-AGTAGTGAATAGAGGCCATTTTACCGC-TCATC
------ATATTGGTGT-CACCT--CGGT-ATGTGGCCAAGCCGCAGGCTCCCCTAAGCAA
CGAACATC--ACGGTTGCCTGCAG---AAG--------------------------GCAA
CA
>GG10D 143 3'
TGTTGTAGTAAGCGTCTTGCGGGGGCACGGGATGTACGGGACAGGCTTCTCCCTAAGCAT
AGAGAGACAGTGCTATCGTGCTGA----------CCTTGATG-CAGAGAAAACAGGAGAA
GAAGAA---TGAGAAAAGAATGTGGAGAC------GGCCAAATAGGGCAC--------GG
TGTT----GTCTG-GTATGAACCAATCAGAGTGGGACATGA-CAGCACAGTTTTGTAGGT
AAAAA--TGTAATATAAGCTGTGTTT-AGTAGTGAATAGAGGCCATTTTACCGC-TCATC
------ATATTGGTGT-CACCT--CGGT-ATGTGGCCAAGCCGCAGGCTCCCCTAAGCAA
CGAACATC--ACGGTTGCCTGCGA---AAG--------------------------GCAA
CA
>GG10D 151 5'
TGTTGTAGTAGGCGTCTTGTGGGGGCACGGGATGTACGGGACAGGCCTCTCCCTTAGCAT
AGAGAGACAGTGCTATCGTGCTGA----------CCTTGATG-CAGAGAAAACAGGAGAA
GAAGAAGGATGAGAAAAGAATGTGGAAAC------GGCCAAATAAGGCAC--------AA
TGTT----ATCTG-GTATGAACCAATCAGAGTGGGACATGA-CAGCATGGTTTTGTAGGT
AAAAA--TGTA-TATAAGCTGTGTTT-AGTAGTGAATAGAGGCCATTTTACCGC-TCATC
------ATATTGGTGT-CACCT--CGGT-ATATGGCCAAGCCGTAGGCTCCCCAAAGCAA
CGAACATC--ACGGTTGCCTGTGA---AAG--------------------------GCAA
CA
>GG10D 151 3'
TGTTGTAGTAGGCGTCTTGCGGGGGCACAGGATGTACGGGACAGGCCTCTCCCTAAGCAT
AGAGAGACAGTGCTATCGTGCTGA----------CCTTGATG-CAGAGAAAACAGGAGAA
GAAGAAGGATGAGAAAAGAATGTGGAAAC------GGCCAAATAAGGCAC--------AA
TGTT----ATCTG-GTATGAACCAATCAGAGTGGGACATGA-CAGCATGGTTTTGTAGGT
AAAAA--TGTA-TATAAGCTGTGTTT-AGTAGTGAATAGAGGCCATTTTACCAC-TCATC
------ATATTGGTGT-CACCT--CGGT-ATATGGCCAAACCGTAGGCTCCCCAAAGCAA
CAAACATC--ACGGTTGCCTGCGA---AAG--------------------------GCAA
CA
>GG10D 201 5'
TGTTGTAGTAGGCGTCTTGCGGGGGCACGGGATGTACGGGACAGGCCTCTCCCTAAGCAT
AGAGAAACAGTGCTATCGTGCTGA----------CCTTGATG-CAGAGAAAACAAGAGAA
AAAGAAGGATGAGAAAAGAATGTGGAAAC------GGCCAAATAAGGCAC--------AA
TGTT----ATCTG-GTATGAACCAATCAGAGTGGAACATGA-CAGCATGGTTTTGTAGGT
AAAAA--TGTA-TATAAGCTGTGTTT-AGTAGTGAATAAACGCCATTTTACCGC-TCATC
------ATATTGGTGT-CACCT--CGGT-ATATGGCCAAGCTGCAGGCTCCCTAAAGCAA
CGAACATC--ACGGTTGCCTGTGA---AAG--------------------------GCAA
CA
>GG10D 201 3'
TGTTGTAGTAGGCGTCTTGCGGGGGCACGGGATGTACAGGACAGGCCTCTCCCTAAGCAT
AGAGAAACAGTGCTATCGTGCTGA----------CCTTGATG-CAGAGAAAACAGGAGAA
AAAGAAGGATGAGAAAAGAATGTGGAAAC------GGCCAAATAAGGCAC--------AA
TGTT----ATCTG-GTATGAACCAATCAGAGTGGAACATGA-CAGCACGGTTTTGTAGGT
AAAAA--TGTA-TATAAGCTGTGTTT-AGTAGTGAATAAACGCCATTTTACCGC-TCATC
------ATATTGGTGT-CACCT--CGGT-ATATGGCCAAGCTGCAGGCTCCCTAAAGCAA
CGAACATC--ACGGTTGCCTGTGA---AAG--------------------------GCAA
CA
>GG10D 261 5'
TGTTGTAGTAAGCGTCTTGCGGGGGCACAGGATGTACGGGACAGGCCTCTCCCTAAGCAT
AGAGAGACAGTGCTATTGTGCTGA----------CCTTGATG-CAGAGAAAACAGGAGAA
GAAGAAGGATGAGAAAAGAATGTGGAAAT------GGCCAAATAGGGCAC--------GG
TGTT----GTCTG-GTATGAACCAATCAGAGTGGGACATGA-CAGCATGGTTTTGTAGGT
AAAAA--TGTA-TATAAGCTGTGTTTTAGTAGTGAATAGACGCCATTTTACCGC-TCATC
------ATATTGGTGT-CACCT--CGGT-ATATGGCCAAGCCGCAGGCTCCCCTAAGCAA
CGAACATC--ACGGTTGCCTGCAA---AAG--------------------------GCAA
CA
>GG10D 261 3'
TGTTGTAGTAAGCGTCTTGCGGGGGCACGGGATGTACGGGACAGGCCTCTCCCTAAGCAT
AGAGAGACAGTGCTATCGTGCTGA----------CTTTGATG-CAGAGAAAACAGGAGAA
GAAGAAGGATGAGAAAAGAATGTGAAAAC------GGCCAAATAGGGCAC--------GG
TGTT----GTCTG-GTATGAACCAATCAGAGTGGGACATGA-CAGCATGGTTTTGTAGGT
AAAAA--TGTA-TATAAGCTGTGTTTTAGTAGTGAATAGACGCCATTTTACCGC-TCATC
------ATATTGGTGT-CACCT--CGGT-ATATGGCCAAGCCGCAGGCTCCCCTAAGCAA
CGAACATC--ACGGTTGCCTGCGA---AAG--------------------------GCAA
CA
>GG10D 417 5'
TGTTGTAGTAGGCGTCTTGCGGGGGCACGGGATGTATGGGACAGGCCTCTCCATAAGCAT
AGAGAGACAGTGCTATTGTGCTGA----------CCTTGATG-CAGAGAAAACAGGAGAA
GAAGAAGAATGAGAAAAGAATGTGGAGAC------GGCCAAATAGGGCAC--------GA
TGTT----GTCTG-GTATGAACCAATCAGAGTGGGACATGA-CAGCACGGTTTTGTAGGT
AAAAA--TGTAATATAAGCTGTGTTTTAGTAGTGAATAGAGGCCATTTTACCAC-TCATC
------ATATTGGTGT-CACCT--CGGT-ATGTGACCAAGCCACAGGCTCCCCTAAGCAA
CGAACATC--ACGGTTGCCTGTGA---AAG--------------------------GCAA
CA
>GG10D 417 3'
TGTTGTAGTAGGCGTCTTGCGGGGGCACAGGATGTACGGGACAGGCCTCTCTCTAAGCAT
AGAGAGACAGTGCTATCGTGCTGA----------CCTTGATG-CAGAGAAAACAGGAGAA
GAAGAAGAATGAGAAAAGAATGTGGAGAC------GGCCAAATAGGGCAT--------GA
TGTT----GTCTG-GTATGAACCAATCAGAGTGGGACATGA-CAGCACGGTTTTGTAGGT
AAAAA--TGTAATATAAGCTGTGTTTTAGTAGTGAATAGAGGCCATTTTACCGC-TCATC
------ATATTGGTGT-CACCT--CGGT-ATGTGGCCAAGCCGCAGGCTCCCCTAAGCAA
CGAACATC--ACGGTTGCCTGCGA---AAG--------------------------GCAA
CA
>GG10D 418 5'
TGTTGTAGTAAGCGTCTTGCGGGGGCACGGGATGTACGGGACAGGCCTCTCCCTAAGCAT
AGAGAGACAGTGCTATCGTGCTGA----------CCTTGATG-CAGAGAAAACAGGAGAA
GAAGAAGAATAAGAAAAGAATGTGGAGAC------GGCCAAATAGGGCAC--------GG
TGTT----GTCTG-GTATGAACCAATCAGAGTGGGACATGA-CAGCACGGTTTTGTAGGT
AAAAA--TGTAATATAAGCTGTGTTT-AGTAGTGAATAGAGGCCATTTTACTGC-TCATC
------ATATTGGTGT-CACCT--CGGT-ATGTGGCCAAGCCGCAGGCTCCCCTAAGCAA
CGAACATC--ACAGTTGCCTGCGA---AAG--------------------------GCAA
CA
>GG10D 418 3'
TGTTGTAGTAAGCGTCTTGCGGGGGCACGGGATGTACGGGACAGGCCTCTCCCTAAGCAT
AGAGAGACAGTGCTATCGTGCTGA----------CCTTGATG-CAGAGAAAACAGGAGAA
GAAGAAGAATAAGAAAAGAATGTGGAGAC------GGCCAAATAGGGCAC--------GG
TGTT----GTCTG-GTATGAACCAATCAGAGTGGGACATGA-CAGCACGGTTTTGTAGGT
AAAAA--TGTAATATAAGCTGTGTTT-AGTAGTGAATAGAGGCCATTTTACCGC-TCATC
------ATATTGGTGT-CACCT--CGGT-ATGTGGCCAAGCCGCAGGCTCCCCTAAGCAA
CGAACATC--ACGGTTGCCTGCGA---AAG--------------------------GCAA
CA
>GG10D 508 5'
TGTTGTAGTAGGCGTCTTGCGGGGGCACGGGATGTACGGGACAGGCCTCTCCCTAAGCAT
AGAGAGACAGTGCTATCGTGCTGA----------CCTTGATG-CAGAGAAAACAGGAGAA
GAAGAA---TGAGAAAAGAATGTGGAGAC------GGCCAAATAGGGCAC--------GG
TGTT----GTCTG-GTATGAACCAATCAGAGTGGGACATGA-CAGCACAGTTTTGTAGGT
AAAAA--TGTAATATAAGCTGTGTTT-AGTAGTGAATAGAGGCCGTTTTACCGC-TCATC
------ATATTGGTGT-CACCT--CGGT-ATATGGCCAAGCCGCAGGCTCCCCTAAGCAA
CGAACATC--ACGGTTGCCTGCGA---AAG--------------------------GCAA
CA
>GG10D 508 3'
AGATGTAGTAGGCATCTTGCGGGGGCACGGGATGTACAGGACAGGCCTCTCCCTAAGCAT
AGAGAGACAGTGCTATCGTGCTGA----------CCTTGATG-CAGAGAAAACAGGAGAA
GAAGAAGAATGAGAAAAGAATGTGGAGAC------GGCCAAATAGGGCAC--------AG
TGTT----GTCTG-GTATGAACCAATCAGAGTGGGACATGA-CAGCACAGTTTTGTAGGT
AAAAA--TGTAATATAAGCTGTGTTT-AGTAGTGAATAGAGGCCATTTTACCGC-TCATC
------ATATTGGTGT-CACCT--CGGT-ATATGGCCAAGCCGCAGGCTCCCCTAAGCAA
CGAACATC--ACGGTTGCCTGCGA---AAG--------------------------GCAA
CA
>GG10D 533 5'
TGTTGTAGTAAGCGTCTTGCGGGGGCACGGGATGTACGGGACAGGCCTCTCCCTAAGCAT
AGAGAGACAGTGCTATCGTGCTGA----------CCTTGATG-CAGAGAAAACAGGAGAA
GAAGAAGAATGAGAAAAGAATGTGGAGAT------GGCCAAATAGGGCAC--------GG
TGTT----GTCTG-GTATGAACCAATCAGAGTGGGACATGA-CAGCACGGTTTTGTAGAT
AAAAA--TGTAATATAAGCTGTGTTT-AGTAGTGAATAGAGGCCATTTTACCGC-TCATC
------ATATTGGTGT-CACCT--CGGT-ATGTGGCCAAGCCGCAGGCTCCCCTAAGCAA
CGAACATC--ACGGTTGCCTGTGA---AAG--------------------------GCAA
CA
>GG10D 533 3'
TGTTGTAGTAAGCGTCTTGCGGGGGCACGGGATGTACGGGACAGGCCTCTCCCTAAGCAT
AGAGAGACAGTGCTATCGTGCTGA----------CCTTGATG-CAGAGAAAACAGGAGAA
GAAGAAGAATGAGAAAAGAATGTGGAGAT------GGCCAAATAGGGCAC--------GG
TGTT----GTCTG-GTATGAACCAATCAGAGTGGGACATGA-CAGCACGGTTTTGTAGAT
AAAAA--TGTAATATAAGCTGTGTTT-AGTAGTGAATAGAGGCCATTTTACCGC-TCATC
------ATATTGGTGT-CACCT--CGGT-ATGTGGCCAAGCCGCAGGCTCCCCTAAGCAA
CGAACATC--ACGGTTGCCTGCGA---AAG--------------------------GCAA
CA
>GG10C1_49_5'
TGTTGTAGTAGGCATCTTGCAGGGCTACGGGATGTACGGGACAGGCCTCTCCCTAAGCAT
AGAGAGACAGTGCTATCGTGCTGA----------CCTTGATG-CAGAGAAAACAGGAGAA
GAAGAAGGATGAGAAAAGAATGTGGAAAC------GGCCAAATAAGGCAC--------AA
TGTT----ATCTG-GTGTGAACCAATCAGAGTGGGACATGA-CAGCACGGTTTTGTAGGT
AAAAA--TGTA-TATAAGCTGTGTTT-AGTAGTGAATAGACGCCATTTTGCTGC-TCATC
------GTATTGGTGTGTGTCTG-CAGTCATTTGGCCCTGAT-CAGGCTA--TTGGTCCG
TGAGCGCA-GAGGCCTAACACAGGTGGCTAACATCATTGTTG-CAGAAA-------GCAA
CA
>GG10C1_49_3'
TGTTGTAGTAGGCGTCTTGCGGGGCTACAGGATGTACGGGACAGGCCTCTCCCTAAGCAT
AGAGAGACAGTGCTATCGTGCTGG----------CCTTGATG-CAGAGAAAACAGGAGAA
AAAGAAGGATGAGAAAAGAATGTGGAAAC------AGCCAAATAAGGCAC--------AA
TGTT----ATCTG-GTGTGAACCAATCAGAGTGGGACATGA-CAGCACAGTTTTGTAGGT
AAAAA--TGTA-TATAAGCTGTGTTT-AGTAGTGAATAGACGCCATTTTGCTGC-TCATC
------GTATTGGTGTGTGTCTG-CAGTCATTTGGCCCTGAT-CAGGCTA--TTGGTCCG
TGAGCGCA-GAGGCCTAACACAGGTGGCTAACATCATTGTTG-CAGAAA-------GCAA
CA
>GG10C1_362_5'
TGTTGTAGTAGGCGTCTTGCGGGGCTACGGGATGTACGGGACAGGCCTCTCCCTAAGCAT
AGAGAGACAGTGCTATCGTGCTGA----------CCTTGATG-CAGAGAAAACAGGAGAA
GAAGAAGGATGAGAAAAGAATGTGGAAAT------GGCCAAATAAGGCAC--------AA
TGTT----ATCTG-GTATGAACCAATCAGAGTGGGACATGA-CAGCACGGTTTTGTAGGT
AAAAA--TGTA-TATAAGCTGTGTTT-ATTAGTGAATAGACGCCATTTTGCTGC-TCATC
------ATGTTGGTGTGTGTCTG-CAGTCATTTGGCCCTGAT-CAGGCTAA-CTGGTCAG
TGCGTGCA-GAGGGCAAACACAGGTGGCTAACATCATTGTTG-CAGAAA-------GCAA
CA
>GG10C1_362_3'
TGTTGTAGTAGGCGTCTTGCGGGGCTACGGGATGTACGGGACAGGCCTCTCCCTAAGCAT
AGAGAGACAGTGCTATCGTGCTGA----------CCTTGCTG-CAGAGAAAACAGGAGAA
GAAGAAAGATGAGAAAAGAATGTGGAAAT------GGCCAAATAAGGCAC--------AG
TGTT----ATCTG-GTGTGAACCAATCAGAGTGGGACATGA-CAGCACAGTTTTGTAGGT
AAAAA--TGTA-TATAAGCTGTGTTT-ATTAGTGAATAGACGCCATTTTGCTGC-TCATC
------ATGTTGGTGTGTGTCTG-CAGTCATTTGGCCCTGAT-CAGGCTAA-CTGGTCAG
TGCGTGCA-GAGGGCAAACACAGGTGGCTAACATCATTGTTG-CAGAAA-------GCAA
CA
>GG10C1_507_5'
TGTTGTAGTAGGCATCTTGCGGGGCTACGGGATGTACGGGACAGGCCTCTCCCTAAGCAT
AGAGAGACAGTGCTATCGTGCTGA----------CCTTGATG-CAGAGAAAACAGGAGAA
GAAGAAGGATGAGAAAAGAATGTGGAAAC------GGCCAAATAAGGCAC--------AA
TGTT----ATCTG-GTGTGAACCAGTCAGAGTGGGACATGA-CAGCATGGTTTTGTAGGT
AAAA---TGTA-TATAAGCTGTGTTT-AGTAGTGAATAAACGCCATTTTGCTGC-TCATC
------ATATTGATGCGTGCCGG-CAGTCACTTGGCCCTGAT-CAAGATA--TCGATCAG
CGCGCGCA-GAGGCCTAACACAGGCGGCTAACATCGTTGTTG-CTGAAT-------GCAA
CA
>GG10C1_507_3'
TGTTGTAGTAGGCGTCTTGCGGGGCTACGGGATGTACGGGACAGGCCTCTCCCTAAGCAT
AGAGAGACAGTGCTATCGTGCTGA----------CCTTGATG-CAGAGAAAACAGGAGAA
GAAGAAGGATGAGAAAAGAATGTGGAAAT------GGCCAAATAAGGCAC--------AA
TGTT----ATCTG-GTGTGAACCAGTCAGAGTGGGACATGA-CAGCATGGTTTTGTAGGT
AAAA---TGTA-TATAAGCTGTGTTT-AGTAGTGAATAAACGCCATTTTGCTGC-TCATC
------ATATTGGTGCGTGCCGG-CAGTCACTTGCCCCTGAT-CAAGATA--TCGATCAG
CACGCGCA-GAGGCCTAACACAGGCGGCTAACATCGTTGTTG-CTGAAT-------GCAA
CA
>GG10C1_582_5'
------GAACAGTGTCTTGCGGGGCTACGGGATGTACGGGACAGGCCTCTCCCTAAGCAT
AGAGAGACAGTGCTATCGTGCTGA----------CCTTGATG-CAGAGAAAACAGGAGAA
GAAGAAGGATGAGAAAAGAATGTGGAAAT------GGCCAAATAAGGCAC--------AG
TGTT----ATCTG-GTGTGAACCAATCAGAGTGGGACATGA-CAGCATGGTTTTGTAGGT
AAAAA--TGTA-TATAATCTGTGTTT-AGTAGTGAATAAACGCCATTTTGCTGC-TCATC
------ATATTGGTGTGTGTCTG-CAGTCATTTGGCCCTGAT-CAGGCTG--TTGGTCAG
TGCGTGCA-GAGGCCTAACACAGGTGGCTAACATCGTTGTTG-CTGAAA-------CCAA
CA
>GG10C1_582_3'
TGTTGTAGTAGGCGTCTTGCAGGGCTACGGGATGTACGGGACAGGCCTCTCCCTAAGCAT
AGAGAGACAGTGCTATCGTGCTGA----------CCTTGATG-CAGAGAAAACAGGAGAA
G------GATGAGAAAAGAATGTGGAAAT------GGCCAAATAAGGCAC--------AG
TGTT----ATCTG-GTGTGAACCAATCAGAGTGGGACATGA-CAGCATGGTTTTGTAGGT
AAAAA--TGTA-TATAATCTGTGTTT-AGTAGTGAATAAACGCCATTTTGCTGC-TCATC
------ATATTGGTGTGTGTCTG-CAGTCATTTGGCCCTGAT-CAGGCTG--TTGGTCAG
TGCATGCA-GAGGCCTAACACAGGTGGCTAACATCGTTGTTG-CTGAAA-------GCAA
CA
>GG10C1_583_5'
TGTTGTAGTAGGCATCTTGCAGGGGTACGGGATGTACGGGACAGGCCTCTCTCTAAGCAT
AGAGAGACAGTGCTATCGTGCTGA----------CCTTGATG-CAGAGAAAACAGGAGAA
GAAGAAAGATGAGAAAAGAATGGGGAAAC------AGCCAAATAAGGCAC--------AA
TGTT----ATCTG-GTGTGAACCAATCAGGGTGGGACATGA-CAGCACGGTTATGTAGGT
AAAAA--TGTA-TATAAGCTGTGTTT-AGTAGTGAATAGACGCCATTTTGCTGC-TCATC
------ATATTGGTGTGTGTCTG-CAGTCATTTGGCCCTGAT-CAGGCTA--TTGGTCAG
TGAGCACA-GAGGCCTAACACAGGTGGCTAACATCGTTGTTG-CAGAAA-------GCAA
GA
>GG10C1_583_3'
TGTTGTAGTAGGCGTCTTGCGGGGCTACGGGATGTACGGGACAGGCCTCTCTCTAAGCAT
AGAGAGACAGTGCTATCGTGCTGA----------CCTTGATG-CAGAGAAAACAGGAGAA
GAAGAAAGATGAGAAAAGAATGGGGAAAC------AGCCAAATAAGGCAC--------AA
TGTT----ATCTG-GTGTGAACCAATCAGGGTGGGACATGA-CAGCACGGTTATGTAGGT
AAAAA--TGTA-TATAAGCTGTGTTT-AGTAGTGAATAGACGCCATTTTGCTGC-TCATC
------ATATTGGTGTGTGTCTG-CAGTCATTTGGCCCTGAT-CAGGCTA--TTGGTCAG
TGAGCGCA-GAGGCCTAACACAGGTGGCTAACATCATTGTTG-CAGAAA-------GCAA
CA
>GG10C2 50 5'
TGTTGTAGTAGGAGTCTTGCGGGGGCACGGGATGTACGGGACAGGCTTCTCTCTAAGCAT
AGAGAGACAGTGCTATCGTGCTGA----------CCTTGATG-CAGAGAAAACAGGAGAA
GAAGAAAGATGACAAAAGAATGTGGAAAT------GGCCAAATAAGGCAC--------AA
TGTT----ATCTG-GTGTGAACCAATCAGAGTGGGACATGA-CAGCACGGTTATGTAGGT
AAAAA--CGTA-TATAAGCTGTGTTT-AGTAGTGAATAAACGCCATTTTGCTGC-TCATC
------ATATTGGTGTGTGTCTG-CAGTCATTTGGCCCTGAT-CAGGCTA--TTGGTCAG
TGAGCGCA-GAGGCCTAACAAAGGTGGCTAACATCACTGTTG-CAGAAA-------GCAA
CA
>GG10C2 50 3'
TGTTGTAGTAGGCGTCTTGCGGGGGCACGGGATGTACGGGACAGGCTTCTCCCTAAGCAT
AGAGAGACAGTGCTATTCTGCTGA----------CCTTGATG-CAGAAAAAACAGGAGAA
GAAGAAAGATGACAAAAGAATGTGGAAAT------GGCCAAATAAGGCAC--------AA
TGTT----ATCTG-GTGTGAACCAATCAGAGTGGGACATGAACAGCACGGTTATGTAGGT
AAAAA--TGTA-TACAAGTTGTGTTT-AGTAGTGAATAAACGCCATTTTGCTGC-TCATC
------ATATTGGTGTGTGTCTG-CAGTCATTTGGCCCTGAT-CAGGCTA--TTGGTCAG
TGAGCACA-GAGGCCTAACACAGGTGGCTAACATCATTGTTG-CAGAAA-------GCAA
CA
>GG10C2 350 5'
TGTTGTAGTAGGCTTCTTGTGGGGGCATGGGATGTACGGGACAGGCTTCTCCCTCAGCAT
AGAGAGACAGTGCTATCGTGCTGA----------CCTTGATG-CAGAGAAAACAGGAGAA
GAAGGA---TGAGAAAAGAATGTGGAAAC------GGCCAAATAAGGCAC--------AA
TGTT----ATCTG-GTGTGAACCAATCAGGGTGGGACATGA-CAGCATGGTTTTGTAGGT
AAAAA--TGTA-TCTAAGCTGTGTTT-AGTAGTGAATAAACACCATTTTGCTGC-TCATC
------ATATTAGTGTGCGTCTG-CCGTCATTTGGCCCTGAT-CAGGTAA--TTGGTCAG
TGAGCGCA-GAGGCCTAACACAGGTGGCTAACATCGTTGTTG-CAGAAA-------GCAA
CA
>GG10C2 350 3'
TGTTGTAGTAGGCATCTTGTGAGGGCACGGGATGTATGGGACAGGCTTCTCCCTAAGCAT
AGAGA--TAGTGCTATCGTGCTTA----------CCTTGATG-CAGAGAAAACAGGAGAA
GAAGAAGGGTGAGAAAAGAATGTGGAAAC------GGCCAAATAAGGCAC--------AA
TGTT----ATCTG-GTGTGAACCAATCAGGGTGGGACATGA-CAGCACGGTTTTGTAGGT
AAAAA--TGTA-TCTAAGCTGTGTTT-AGTAGTGAATAAACACCATTTTGCTGC-TCATC
------ATATTAGTGTGCGTCTG-CCGTCATTTGGCCCTGAT-CAGGTAA--TTGGTCAG
TGAGCGCA-GAGGCCTAACACAGGTGGCTAAC---GTTGTTG-CAGAAA
>GG10C2 496 5'
TGTTGTAGTAGGCGTCTTGCAGGGGTACGGGATGTACGGGACAGGCTTCTCCCTAAGCAT
AGTGAGACAGTGCTATCGTGCTGA----------CCTTGATG-CAGAGAAAACAGGAGAG
GAAGGA---TGAGAAAAGAATGTGGAAAC------GGCCAAATAAGACAC--------AG
TGTT----ATCTG-GTGTGAACCATTCAGAGTGGGATATGA-CAGCACGGTTATGTAGGT
AAAAA--TGTA-TATAAGCTGTGTTT-AGTAGTGAATAAACGCGTTTTTGCTGC-TCAGC
------ATATTGGTGTGCGTCTG-CAGTCATTTGGCCCTGAT-CAGGCTA--TTGGTCAG
TGAGCGCA-GAGGCATAACACAGGTGGCTAACATCATTGTTG-CAGAAA-------GCAA
CA
>GG10C2 496 3'
CGTTGTAGTAGGCATCTTGCGGGGGTACGGGATGTACGGGACAGGCTTCTCCCTAAGCAT
AGTGAGACAGTGCTATCGTGCTGA----------CCTTGATG-CAGAGAAAACAGGAGAA
GAAGGA---TGAGAAAAGAATGTGGAAAC------GGCCAAATAAGACAC--------AG
TGTT----ATCTG-GTGTGAACCAATCAGAGTGGGATATGA-CAGCACGGTTATGTAGGT
AAAA---TATA-TATAAGCTGTGTTT-AGTAGTGAATAAACGCCATTTTGCTGC-TCATC
------ATATTGGTGTGCATCTG-CAGTCATTTGGCCCTGAT-CAGGATA--TTGGTCAG
TGAGCGCA-GAGGCATAACACAGGTGGCTAACATCATTGTTG-CAGAAA-------GCAA
CA
>GG10C2 413 5'
TGTTGTAGTAGGCGCCTTGCGGGGGCACAGGATGTACGGGACAGGCCTCTCCCTAAGCAT
AGAGAGACAGTGCTATCGTGCTGA----------CCTTGATG-CAGAGAAAACAGGAGAA
GAAGAAGGATTAGAAAAGAATGTGGAAAT------GGCCAAATAAGGCAC--------AA
TGTT----ATCTG-GTGTGAACCAATCAGAGTGGGACACGA-CAGCACAGTTATGTAGGT
AAAAA--TGTA-TATAAGCTGTGTTT-AGTAGTGAATAAACGCCATTTTGCTGC-TCATC
------ATATTGGTGTGCGTCTG-CAGTCATTTGGCCCTGAT-CAGGCTA--TTGGTCAG
TGAGCGCA-GAGGCCTAACACAGGTGGCTAACATCACTGTTG-CAGAAA-------GCAA
CA
>GG10C2 413 3'
TGTTGTAGTAGGCGCCTTGCGGGGGCACAGGATGTACGGGACAGGCCTCTCCCTAAGCAT
AGAGAGACAGTGCTATCGTGCTGA----------CCTTGATG-CAGAGAAAACAGGAGAA
GAAGAAGGATTAGAAAAGAATGTGGAAAT------GGCCAAATAAGGCAC--------AA
TGTT----ATCTG-GTGTGAACCAATCAGAGTGGGACACGA-CAGCACAGTTATGTAGGT
AAAAA--TGTA-TATAAGCTGTGTTT-AGTAGTGAATAAACGCCATTTTGCTGC-TCATC
------GTATTGGTGTGCGTCTG-CAGTCATTTGGCCCTGAT-CAGGCTA--TTGGTCAG
TGAGCGCA-GAGGCCTAACACAGGTGGCTAACATCACTGTTG-CAGAAA-------GCAG
CA
>GG10C2 205 3'
TGTTGTAGTAGGCGTCTTGCGGGGATACGGGATGTATGGGACAGGCTTCTCCCTAAGCAA
AGTGAGATGGTGCT--------GA----------CCTTGATG-CAGAGAAAACAAGAAAA
GGGGAA-AGATGCGAAGCAATGAGGAAGC------AGCCAAATAAGGCAC--------AA
TGTT----ATCTA-GTGCAAACCAATCAGGGTGGAACATGA-CAACACGGTTGCTTAAAT
A-AA----ATA-TATAAGCTATGTTT-AGTAGTGAATAAACACCATTTTACTGC-TCATC
------ATATTGGTGTGTGTCTG-CAGTCATTTGGCCCTGAT-CAGGTAA--TTGGTCAG
TGTGCGCAAGAGGGCTAACATGGCTGGCTAACATCATAGTTG-CTGAAG-------GCAA
CA
>GG10C2 205 5'
TGTTGTAGTAGGCACTTGGCAGGGATATGTGCTGTATGGGATAGGCCTCTCCGTAAGCAC
AGTGAAAGGGTGTTGTTGTGCTCAGACAGACTGTCCTTGCTAACGAAGTAAACAAGATAA
GA-------AGGCAAAGGAATGAGGAGACAATAGGAGCCAAATAAGGAATTGTAGTAAGG
GGCT-AAGATCCA-GTACGGACGAATCAGGACAGGGCACGA-TAGC--------TTAAGT
AAAG----GTA-TATAAGCTGTGCTT-AGTAGTAAATAGACGCCATTTTGCTGC-TCATC
------ATATTGGTGTGCGTTTG-CAGTCATTTGGTCCTGAT-CAGGTAA--TTGGTCAG
TGTGCGCAAGAGGACTAACACAGGTGGCTAACATCATAGTTG-CTGAAA-------GCAA
CA
>GG10C2 246 5'
TGTTGCAGTAGGCGTTTGGTGGGGATACGTGATGTACGGGATAGGCCTCCCCCTAAGCAG
AGTGAAAGGCTACTCTTGTGCTCAGACAGACTGTTCTTGCTGACGA-GTAAACAAGATAA
GAGGAA-GAAGGCAAAGGAATGAGGAAACGATAGGAGCCAA-TAAGGAA--------AAG
GGTT-AATATCCA-GTGCGAACAAATCAGAGTAGGACACGA-TGGTACGATTGTTTAAGT
A-AG----GTA-TATAAGCTGTGCAT-AGTAGTGAATAAACACCATTTTACTGC-TCATC
------ATATTGGTGTACGTTTG-CAGTCATTTGGCCCTGAC-CAGGTAA--TTGGTCAG
TGTGCGCT--AGGGCTAACACAGGAGGTTAACATAACAGTTG-CAGAAG-------GCAA
CA
>GG10C2 246 3'
TATTATAGTAGGTGTTTGGCAGGGTTACATGATGTACGGGATAGGCCTCCCCCTAAGCAG
AGTGAAAGGCTACTCTTGTGCTCAGACAGACTGTTCTTGCTGACGA-GTAAACAAGATAA
GAGGAA-GAAGGCAAAGGAATGAGGAAACGATAGGAGCCAA-TAAGGAA--------AAG
GGTT-AATATCCA-GTGCGAACAAATCAGAGTAGGACACGA-TGGTACGATTGTTTAAGT
A-AG----GTA-TATAAGCTGTGCAT-AGTAGTGAATAAACACCATTTTACTGC-TCATC
------ATATTGGTGTACGTTTG-CAGTCATTTGGCCCTGAC-CAGGTAA--TTGGTCAG
TGTGCGCT--AGGGCTAACACAGGAGGTTAACATAACAGTTG-CAGAAG-------GCAA
GA
>GG10C2 371 5'
TATTGTAGTAGGCGCTTGACGGGGATACGTGCTGTACGGGATAGGCCTCTCCCTAAGCAT
AGTGAAAGGGTGCTGCTGTGCTCAGACAGACTGTCCTTGCTAACAAAGTAAACAAGATAA
GA-------AGGCAAAGGAATGAGGAGACAATAGGAGCCAAATAAGGAATTGTGGTAAGG
GGCT-AAGATCCA-GTATGGACAAATCAGGACAGGGTACGA-TAGC--------TCAAGT
A-AA----GTA-TATAAGCTGTGTGT-ATTAGTGAACAAATGCCATTTTACTGC-TCATC
------ATATTGGTGTGCGTCTG-CAGTCATTTGGCCCTGAT-CAGGTAA--TTGGTCAG
TGTGCGCAAGGGGGCTAACACAGGTGGCTAACATCACAGTTG-CAGAAG-------GCAA
CA
>GG10C2 371 3'
TGTTGTAGTAGGCGCTTGACAGGGATACATGCTGTACAGCATAGGTCTCTCCCTAAGCAC
GGTGAAAGGGTGCTGTTGTGCTCAGACAGACTGTCCTTGCTAATGAAGGAAACAAGATAA
GA-------AGGCGAAGGAATGAGGAGACAATAGGAGCCAAATAAGGAATTGTGGTAAGG
GGCT-AAGATCCA-GTATGGACAAATCAGGACAGGGCACGA-TAGC--------TCAAGT
A-AA----GTA-TATAAGCTGTGTGT-ATTAGTGAACAAATGCCATTTTACTGC-TCATC
------GTATTGGTGTGTTTTTG-CAGTCACTTGGCCCTGAC-CAGGTAG--TTGGCCAG
TTCGTGCTAGGG--CTAACACAGGAGGCTAACATCACAGTTG-CAGAAG-------GCAA
CA
>GG10C2 447 5'
TTTTGTAGTAGGCGCTTGACGGGGATACGTGCTGTACGGGATAGGCCTCTCCCTAAGCAC
AGTGAAAGGGTGCTGTTGTGCTCAGACAGACTGTCCTTGCTAACGAAGTAAACAAGATAA
GA-------AGGCGCAGGAATGAGGAGACAATAGGAGCCAAATAAGGAATTGTAGTAAGG
GGCT-AAGATCCA-GTACGGACGAATTAGGACAGGGCACGA-TAGC--------TCAAAT
ACAG----GTA-TATAAGCTGTGCTT-AGTAGTGAATAGACGCCATTTTGCTAC-TCATC
------ATATTGGAGTGCGTCTG-CAGTCATTTAGCCCTGAT-CAGGTAA--TTGGTCAG
TGAGCGCA-GAGGGCTAACACAGGTGGCTAACATTGCAGTTG-CAGAAA-------GCAA
CA
>GG10C2 447 3'
TGTTGTAGTAGGCGCTTGACGGGGATACGTGCTGTACGGGAAAGACCTCTCCCTAAACAC
AGTGAAAGGGTGCTGTTGTGCTCAGACAGACTGTCCTTGCTAACGAAGTAAACAAGATAA
GA-------AGGCGAAGGAATGAGCAGACAATAGGAGCCAAATAAAGAATTGTAGTAAGG
GGCTTAAGATCCA-GTACGGACAAATCAGAACAGGGCACGA-TAGC--------TCAAAT
ACAG----GTA-TATAAGCTGTGCTT-AGTAGTGAATAGACGCCATATTGCTAC-TCATC
------ATATTGGTGTGTGTCTG-CAGTCATTTGGCCCTGAT-CAGGTTA--TTGGTCAG
TGACCGCA-GAGGGCTAACAAAGGCGGCTAACATCGCAGAAGGCAACAA-------TCCA
AA
>GG10C2 501 5'
TGTTGCAGTAGGCGCTTGACAGGGATATGTGCTGTACGGGATAGGCCTATCCCTAAGCAC
AGTGAAAGGGTGCTGTTGTGCTCAGACAGACAGTCCTTGCTAACGAAGTAAACAAGATAA
GA-------AGGCGAAGGAATGAGGAGACAATAGGAGCCAAATAAGGAATTGTAGTAAGG
GGCT-AAGATCCA-GTACGGATGAATCAGGACAGGGCACGA-TAGC--------TCGAGT
AAAA----ATA-TATAAGCTGTGCTT-AGTAGTGAATAGACACCATTTTACTGC-TCATC
------ATATTGGTGTGTGTCTG-CAGTCATTTGGCCCTGAT-CAGGTAA--TTGGTCAG
TGTGTGCAAGAGGGCTAACAAAGGAGGCTAACATCATAGTTG-CAGAAG-------GCAA
CA
>GG10C2 501 3'
TGTTGTAGTAGGCGCTTGACGGAGATACGTGCTGTATGGGATAGGCCTATCCCTAAGCAC
AGTGAAAGGGTGCTGTTGTGCTCAGACAGACAGTCCTTGCTAACGAAGTAAACAAGATAA
GA-------AGGCGAAGGAATGAGGAGACAATAGGAGCCAAATAAGGAATTGTAGTAAGG
GGCT-AAGATCCA-GTACGGATGAATCAGGACAGGGCACGA-TAGC--------TCAAGT
AAAA----ATA-TATAAGCTGTGCTT-AGTAGTGAATAGACGCCATTTTACTGC-TCATC
------ATATTGGTGTGTGTCTG-CAGTCATTTGGCCCTGAT-CAGGTAA--TTGGTCAG
TGTGTGCAAGAGGGCTAACAAAGGAGGCTAACGTCATAGTTG-CAGAAG-------GCAA
CA
