# Supplementary material for: Chicken (Gallus gallus) endogenous retrovirus generates genomic variations in the chicken genome
Source: Mob DNA. 2017 Jan 24;8:2. doi: 10.1186/s13100-016-0085-5 (PMC5260121; doi:10.1186/s13100-016-0085-5)
Supplement: Additional file 6: Table S4. — Age estimation of full-length GGERV10 elements. (XLSX 10 kb) [file 13100_2016_85_MOESM6_ESM.xlsx]

## Sheet: Sheet1
Table S4. Age estimation of full-length GGERV10 elements
GGERV10 (based constructed consensus) without INDEL (0.19 mutation rate)24
	No. of elements with Con	Analyzed length (bp)	SD (My)	SD in years	Age (My)	Age in years	NETWORK (Average length)	0.19 Mutation Rate (per myr)
GG10A	11	314	2.01001	2.01001e+06	14.0188	1.40188e+07	16.1707	1.67616e+06
GG10B	17	385	0.677586	677586	3.69908	3.69908e+06	3.48001	1.36705e+06
GG10C1	19	370	2.14124	2.14124e+06	23.2087	2.32087e+07	22.7195	1.42248e+06
GG10C2	9	395	3.09489	3.09489e+06	37.7525	3.77525e+07	34.6176	1.33245e+06
GG10D	23	347	1.75223	1.75223e+06	13.2552	1.32552e+07	13.8358	1.51676e+06
