# Supplementary material for: Chicken (Gallus gallus) endogenous retrovirus generates genomic variations in the chicken genome
Source: Mob DNA. 2017 Jan 24;8:2. doi: 10.1186/s13100-016-0085-5 (PMC5260121; doi:10.1186/s13100-016-0085-5)
Supplement: Additional file 7: Table S5. — Investigation of full-length GGERV10 elements. (XLSX 18 kb) [file 13100_2016_85_MOESM7_ESM.xlsx]

## Sheet: Sheet1
Table S5. Investigation of full-length GGERV10 elements29
Subfamily	number	elements	LTR			pbs	Gag			Pro		Pol					Env			LTR
			U3	R	U5		MA	CA	NC	DU	PR	RT	RNH	DU	IN	DU	SU	TM	PPT	U3	R	U5
GG10A	consensus	GGERV10	o	o	o	o	1,2,3	0,1	1,2		2,3	2			4					o	o	o
	6	GGERV10_89	o	o	o	o	1,2,3	0,1	1,2		2,3	2			4				o	o	o	o
	8	GGERV10_111
	25	GGERV10_313	o	o	o	o	1,2,3	0,1	1,2		2,3	2			4					o	o	o
	37	GGERV10_449					1,2,3	0,1	1,2		2,3	2,7			4
	38	GGERV10_469					1,2	0,1	1,2		2,3	1
	45	GGERV10_544	o	o	o	o	1,2,3	0,1	1,2		2,3				4					o	o	o
	46	GGERV10_545	o	o	o	o	1,2,3	0,1	1,2		2,3	2			4					o	o	o
GG10B	consensus	GGERV10	o	o	o	o	1,2,3	0,1	1										o	o	o	o
	5	GGERV10_76	o	o	o	o	1,2,3	1	1										o	o	o	o
	7	GGERV10_107	o	o	o	o	1,2,3	0,1	1										o	o	o	o
	9	GGERV10_127	o	o	o	o	1,2,3	0,1	1										o	o	o	o
	11	GGERV10_142	o	o	o	o	1	0,1	1										o	o	o	o
	14	GGERV10_152	o	o	o	o	1,2,3	0,1											o	o	o	o
	15	GGERV10_154	o	o	o	o	1,2,3	0,1	1										o	o	o	o
	16	GGERV10_169	o	o	o	o	1,2,3	1	1										o	o	o	o
	17	GGERV10_193	o	o	o	o	1,2,3	0,1	1										o	o	o	o
	22	GGERV10_276	o	o	o	o	1,2	0,1	1										o	o	o	o
	24	GGERV10_311	o	o	o	o	1,2,3	0,1	1										o	o	o	o
	26	GGERV10_341	o	o	o	o	1,2,3	0,1	1										o	o	o	o
	27	GGERV10_347	o	o	o	o	1,2,3	0,1	1										o	o	o	o
	35	GGERV10_424	o	o	o	o	1,2,3	0,1	1										o	o	o	o
GG10C1	consensus	GGERV10
	3	GGERV10_49	o	o	o	o	1,2,3	1	2										o	o	o	o
	29	GGERV10_362
	31	GGERV10_378	o	o	o	o	1	0,1	1											o	o	o
	41	GGERV10_507	o	o	o	o	2,3	0,1	1										o	o	o	o
	48	GGERV10_582	o	o	o	o	1	0,1	1											o	o	o
	49	GGERV10_583
GG10C2	consensus	GGERV10	o	o	o	o	1,2,3	0,1	1			5							o	o	o	o
	4	GGERV10_50	o	o	o	o	2,3	1										5	o	o	o	o
	19	GGERV10_205
	20	GGERV10_246
	28	GGERV10_350	o	o	o	o	2,3	1	1									5	o	o	o	o
	30	GGERV10_371
	32	GGERV10_413	o	o	o	o	1,2	0,1	2											o	o	o
	36	GGERV10_447	o	o	o	o	1,2	0,1	2									5		o	o	o
	39	GGERV10_496	o	o	o	o	2,3	0,1,	1			4							o	o	o	o
	40	GGERV10_501
	47	GGERV10_565
GG10D	consensus	GGERV10					2,3	0,1	1									5		o	o	o
	1	GGERV10_13	o	o	o	o	2	0,1	1										o	o	o	o
	2	GGERV10_28
	10	GGERV10_131
	12	GGERV10_143
	13	GGERV10_151
	18	GGERV10_201	o	o	o	o	1,2,3	1	1								3		o	o	o	o
	21	GGERV10_261	o	o	o	o	1,2,3	0,1	1									5	o	o	o	o
	23	GGERV10_279
	33	GGERV10_417	o	o	o	o	1,2,3	0,1	1									5	o	o	o	o
	34	GGERV10_418					1,2,3	0,1	2
	42	GGERV10_508
	43	GGERV10_519
	44	GGERV10_533	o	o	o	o	1,2,3	1	2										o	o	o	o
Abbreviations: LTR (Long Terminal Repeat), PBS (Primer binding site), Gag (group specific antigen), Pro (protease), Pol (polymerase), Env (envelope), PPT (polypurine tract), U3 Unique 3′, U5 Unique 5′, R repeated region, PBS (polymerase binding site), MA matrix protein, CA capsid protein, (MHR: major homology region), NC nucleocapsid protein, PR aspartyl-protease, DU dUTPase (Pro: beta-like retro…
