# Supplementary material for: Chicken (Gallus gallus) endogenous retrovirus generates genomic variations in the chicken genome
Source: Mob DNA. 2017 Jan 24;8:2. doi: 10.1186/s13100-016-0085-5 (PMC5260121; doi:10.1186/s13100-016-0085-5)
Supplement: Additional file 9: — LTR consensus sequences of each full-length GGERV10 subfamilies. (FAS 1 kb) [file 13100_2016_85_MOESM9_ESM.fas]

>GG10A_LTRcon
TGTTGTATGCGTAGCGAGGGAAACGAGGTGTGTTGTAGGCGTAGCGAGGGAAACGAGGTG
TGACGCGTGCAGGTTCCTATGCCACCTGTGTGTTATGCCACCTGTGTGTGCCAAGTGTAA
CTTCGTGATTGGAGGAAACACTTGTATTTAAACACGTAGCCTATAGCAATAAACGCCATT
TGCCTCACTTACTCCTGGGGTCTGGGTGAGCATCTGGCCCCGACCTGGTAAAGGGTCGGT
TTCGCCCAGCAGTAAGCCCTACATGTGGACAGAGGACGAACACCGGACGAGCGAACGGAG
ACTACATGCAACA
>GG10B_LTRcon
TGTTGTAGTAGGCGTCTTGCGGGGGCACGGGATGTACGGGACAGGCCTCTCCCTAAACAT
AGAGAGATAGTGCTATCGTGCTGACCTTGTTGCAGAGAAAACAGGAGAAGAAGAAGGATG
ATAAAAGAATGTGGAAATGGCCAAATAAGGCACAATGTTATCTGGTGTGAACTAATCAGA
GTGGGACATGACAGCACGGTTATCTAGGTAAAAATGTATATAAGCTGTGTTTAGTAGTGA
ATAAACGCCATTTGCCTCACTTACTCCTGGGGTCTGGGTGAGCATCTGGCCCCGACCTGG
TAAAGGGTCGGTTTCGCCCAGCAGTAAGCCCTACATGTGGACAGAGGACGAACACCGGAC
GAGCGAACGGAGACTACATGCAACA
>GG10C1_LTRcon
TGTTGTAGTAGGCGTCTTGCGGGGGTACGGGATGTACGGGACAGGCCTCTCCCTAAGCAT
AGAGAGACAGTGCTATCGTGCTGACCTTGATGCAGAGAAAACAGGAGAAGAAGAAGGATG
AGAAAAGAATGTGGAAATGGCCAAATAAGGCACAATGTTATCTGGTGTGAACCAATCAGA
GTGGGACATGACAGCACGGTTTTGTAGGTAAAAATGTATATAAGCTGTGTTTAGTAGTGA
ATAAACGCCATTTTGCTGCTCATCATATTGGTGTGTGTCTGCAGTCATTTGGCCCTGATC
AGGCTATTGGTCAGTGAGCGCAGAGGCCTAACACAGGTGGCTAACATCATTGTTGCAGAA
AGCAACA
>GG10C2_LTRcon
TGTTGTAGTAGGCGCTTGACGGGGATACGTGCTGTACGGGATAGGCCTCTCCCTAAGCAC
AGTGAAAGGGTGCTGTTGTGCTCAGACAGACTGTCCTTGCTAACGAAGTAAACAAGATAA
GAAGGCGAAGGAATGAGGAGACAATAGGAGCCAAATAAGGAATTGTAGTAAGGGGCTAAG
ATCCAGTACGGACAAATCAGGACAGGGCACGATAGCTCAAGTAAGGTATATAAGCTGTGC
TTAGTAGTGAATAGACGCCATTTTACTGCTCATCATATTGGTGTGTGTCTGCAGTCATTT
GGCCCTGATCAGGTAATTGGTCAGTGTGCGCAAGAGGGCTAACACAGGAGGCTAACATCA
CAGTTGCAGAAGGCAACA
>GG10D_LTRcon
TGTTGTAGTAAGCGTCTTGCGGGGGCACGGGATGTACGGGACAGGCCTCTCCCTAAGCAT
AGAGAGACAGTGCTATCGTGCTGACCTTGATGCAGAGAAAACAGGAGAAGAAGAAGAATG
AGAAAAGAATGTGGAGACGGCCAAATAGGGCACGGTGTTGTCTGGTATGAACCAATCAGA
GTGGGACATGACAGCACGGTTTTGTAGGTAAAAATGTAATATAAGCTGTGTTTAGTAGTG
AATAGAGGCCATTTTACCGCTCATCATATTGGTGTCACCTCGGTATATGGCCAAGCCGCA
GGCTCCCCTAAGCAACGAACATCACGGTTGCCTGCGAAAGGCAACA
