# Supplementary material for: Chicken (Gallus gallus) endogenous retrovirus generates genomic variations in the chicken genome
Source: Mob DNA. 2017 Jan 24;8:2. doi: 10.1186/s13100-016-0085-5 (PMC5260121; doi:10.1186/s13100-016-0085-5)
Supplement: Additional file 10: Table S6. — Primer information for the PCR amplification of full-length GGERV10 elements. (XLSX 16 kb) [file 13100_2016_85_MOESM10_ESM.xlsx]

## Sheet: Sheet1
Table S6. Primer information for the PCR amplification of full-length GGERV10 elements
	Full-Length	Location (galGal4)	GGERV10 Family	Forward primer	Reverse primer	Internal R (gag)	Internal F (env)	Polymorphism Level
1	GGERV10_13	chr1:17850954-17854796	GGLTR10D	CTTTGGTGAGAGAAGCTGGA	GTTTAAGCTTAGGCCCTTGC	ACCATTGCATCTGTGGCTG	AGGAGCACTACACCTGCAAC	-
2	GGERV10_28	chr1:32349039-32352395	GGLTR10D	CACCCCAGTCTCAACTTCAC	TCCTAACATCTGACTGAACCG	ACCATTGCATCTGTGGCTG	AGGAGCACTACACCTGCAAC	-
3	GGERV10_49	chr1:74767801-74771284	GGLTR10C1	ACCTTCCTGCTGCCCAAGAC	ACTTCAGAGGAAAATCAGATGG	TGCAAGAAACTGCTCCCGAG	GCTGACACTTCCGATGTTGC	-
4	GGERV10_50	chr1:76069538-76073001	GGLTR10C2	ACAAGCCCAACTACACAAGC	GCTCTGCATGTGAGTGATTG	GATCTTCTGCAGGGCGTCAC	AGATAAGCTCAAGGTGGCTC	-
5	GGERV10_76	chr1:116918588-116921993	GGLTR10B	CCAGATACAGGTTGCCAGAC	AGCCTTCAGCTTAGTCAGCA	GCCTCCACCAATACCTTTCC	GTTGTTGCGTTCGTGCTG	-
6	GGERV10_89	chr1:140710835-140714980	GGLTR10A	GGATGTGGAGTCTCCTTGTA	CTTTCACCTTTGGTAACTGTG	CCTCAATCATCCTTGCTACC	ACAGCCCGGATATTTGCTTC	polymorphic
7	GGERV10_107	chr1:148564792-148568168	GGLTR10B	AGCACCAACAAGGTTTCACC	CTTCAGAATGCCCTGCTCTC	GCCTCCACCAATACCTTTCC	GTTGTTGCGTTCGTGCTG	polymorphic
8	GGERV10_111	chr1:149163220-149165754	GGLTR10A	CAGCAAAATTCTTGGAACTC	GCCATAATTTACAGGACTGC	TTAACCGCAATACGTCTTCC	ACAGCCCGGATATTTGCTTC	Polymorphic
9	GGERV10_127	chr1:151406714-151410045	GGLTR10B	TCAAGAGGTATTGCCCAAGG	ACTAGGTGACCAATGCCCAG	TATCGAGCCTCCACCAATACC	TTAGGTTGTTGCGTTCGTGC	-
10	GGERV10_131	chr1:153948117-153951485	GGLTR10D	ATAGTTGCCTGGAATCCTGG	ACGACCTTGATGCCTTTCTG	ACCATTGCATCTGTGGCTG	AGGAGCACTACACCTGCAAC	-
11	GGERV10_142	chr1:159294351-159297734	GGLTR10B	CATCCTTGCATGTTGCTACG	TGTGATTGCATCTATGTCTCC	TATCGAGCCTCCACCAATACC	TTAGGTTGTTGCGTTCGTGC	-
12	GGERV10_143	chr1:159307649-159311020	GGLTR10D	AATCTGGAGGAAAGGAGGTC	TGTTCTGAGCAGCACTAAGG	CCATTGCTCGTTGGGATAAG	CATCAAGAGGAGCACTACACC	-
13	GGERV10_151	chr1:160076677-160080060	GGLTR10D	GAGCAGCTTCAACTCTCCAG	TCGCAGTCTTCACCATCATC	CCATTGCTCGTTGGGATAAG	AGGAGCACTACACCTGCAAC	-
14	GGERV10_152	chr1:160455665-160459048	GGLTR10B	AGCCTACCGTCTCTGGTCAC	ACTTCCCGTATCTGGAGCAG	TATCGAGCCTCCACCAATACC	TTAGGTTGTTGCGTTCGTGC	-
15	GGERV10_154	chr1:160460650-160464001	GGLTR10B	ATAGGGGTTCTGGTGTCTCC	TTCCACTACACTAAGCAAGGC	GACTTGGTCCATTGTTACGC	GTTGTTGCGTTCGTGCTG	-
16	GGERV10_169	chr1:163907026-163910371	GGLTR10B	TGGTTGCCACAGTCATACTG	TTGCTCCCCTAGCTCATCTC	GCCTCCACCAATACCTTTCC	GTTGTTGCGTTCGTGCTG	polymorphic
17	GGERV10_193	chr2:21241144-21244497	GGLTR10B	TGGAGAGTGCAGACTTCAGG	AGCTTTCACCTTGGGATCTG	TATCGAGCCTCCACCAATACC	TTAGGTTGTTGCGTTCGTGC	polymorphic
18	GGERV10_201	chr2:52625025-52628321	GGLTR10D	TCAGGATCAGGAACAGCATC	ATGGTTCTGCCCTGATGAAG	CCATTGCTCGTTGGGATAAG	AGGAGCACTACACCTGCAAC	polymorphic
19	GGERV10_205	chr2:53114756-53118202	GGLTR10C2	AGGTGGTTGTGAACTTGATC	ATCCGTACACAGCAAAGGTG	GATCTTCTGCAGGGCGTCAC	AGATAAGCTCAAGGTGGCTC	-
20	GGERV10_246	chr2:86912509-86915251	GGLTR10C2	AGCTGGAGCAAGAATGACAC	TTGAGCACTTCCTCCATGAC	TCAAGGACAGGGATGTGAGG	GGTCATCCAGTCTGTCTCCC	5' inversion
21	GGERV10_261	chr2:109528489-109531863	GGLTR10D	CAAGAGCCCTGTGACTGCAG	AGCACTGGAGCCATTCATGC	CCATTGCTCGTTGGGATAAG	CATCAAGAGGAGCACTACACC	-
22	GGERV10_276	chr2:131564217-131567562	GGLTR10B	CCACTGAGGAAAAGGCAGAG	GCACTCACTCAGGGCATCTG	GCCTCCACCAATACCTTTCC	GTTGTTGCGTTCGTGCTG	polymorphic
23	GGERV10_279	chr2:132714818-132718081	GGLTR10D	TGGCATTTTCTCCTCTGGTC	ACTCACCCAACCAACCACTC	CCATTGCTCGTTGGGATAAG	CATCAAGAGGAGCACTACACC	-
24	GGERV10_311	chr3:54250557-54253941	GGLTR10B	AAGCCAGTTTGGAAGGGGTG	CTGAATCTACCACAGCCGTGC	GCCTCCACCAATACCTTTCC	GTTGTTGCGTTCGTGCTG	polymorphic
25	GGERV10_313	chr3:55831725-55835939	GGLTR10A	CAGAGATGTATCAAGACCTG	TATCTAGTGTTGGGATGTTC	CCTCAATCATCCTTGCTACC	ACAGCCCGGATATTTGCTTC	-
26	GGERV10_341	chr3:84889363-84892707	GGLTR10B	CTGGAAATCAGAGTAGATAGCG	TCAGACAGCGCTAACTCACTG	TATCGAGCCTCCACCAATACC	TTAGGTTGTTGCGTTCGTGC	-
27	GGERV10_347	chr3:96957988-96961372	GGLTR10B	ACTCACGTGGCTTCAGTAGC	TCATGGACAGCACTGGAGAC	GCCTCCACCAATACCTTTCC	GTTGTTGCGTTCGTGCTG	polymorphic
28	GGERV10_350	chr3:101402230-101405646	GGLTR10C2	ATAGATCTCCCTGTCTGAGC	TGTCTGACCTTTCTACCAGC	ACACAGGTTCTACTTGCTGG	TGTGACTATCGTAGACTGCG	-
29	GGERV10_362	chr4:18881257-18884416	GGLTR10C1	ATTGTGGATGGACGGCTGAC	AGGAGGCAAGCAGTGTAAGG	GGGCACTAAGTTGATCCTGC	GTTGCTGATGTTTATGGTGTCC	-
30	GGERV10_371	chr4:22013523-22016754	GGLTR10C2	CGCTAGTCATCCATCTCTGC	AAGCACCCAATGAAGTGTCC	CAGAGGTGAGATCATCCCAC	GAACCACTCATCAAGAGGAG	-
31	GGERV10_378	chr4:22552696-22556098	GGLTR10C1	ACTCGGTTAAGGGGTCTTGC	GTTCCTGGGCTACCTCTTCC	ACTCGGTTAAGGGGTCTTGC	GTTGCTGATGTTTATGGTGTCC	-
32	GGERV10_413	chr5:2569988-2573467	GGLTR10C2	AGGAAGGGTTGCTCTACACG	CAGGATGGCAAGTTTTCACAC	CAGAGGTGAGATCATCCCAC	AAAGTTGTAGAGGGGTTGCG	-
33	GGERV10_417	chr5:2874417-2877780	GGLTR10D	ATTCTATGATAACAGTACAATCC	TCTGGAACGTCTAAAATGAG	ACCATTGCATCTGTGGCTG	AGGAGCACTACACCTGCAAC	-
34	GGERV10_418	chr5:3162529-3165904	GGLTR10D	AGCGCCACACTCTACTCACC	AGAGATGCTGAGTGAGGGAC	ACCATTGCATCTGTGGCTG	AGGAGCACTACACCTGCAAC	-
35	GGERV10_424	chr5:4733761-4737143	GGLTR10B	GACAGACCCTCATCCACCTC	GCTCCCTGTAAGTGAAGTGG	GCCTCCACCAATACCTTTCC	TTAGGTTGTTGCGTTCGTGC	-
36	GGERV10_447	chr6:5488521-5491988	GGLTR10C2	GTCGGAGCCTGAGATGTACG	ACAAGCAGGGTGTCGCAAG	CAGAGGTGAGATCATCCCAC	AGATAAGCTCAAGGTGGCTC	-
37	GGERV10_449	chr6:9811661-9815985	GGLTR10A	TGTGACTCAACAGCTACTGC	GACAGAACTTTGCTTTGACC	CCTCAATCATCCTTGCTACC	ACAGCCCGGATATTTGCTTC	-
38	GGERV10_469	chr8:23381669-23385173	GGLTR10A	GTATCTGAATCCCTCACAGC	TCAGACCATAGGTCAGAACC	CCTCAATCATCCTTGCTACC	ACAGCCCGGATATTTGCTTC	-
39	GGERV10_496	chr20:2316435-2319877	GGLTR10C2	CCCTTCCCACTTCTTAACCC	GGAGTACATTGTGGGCAGTC	CAGAGGTGAGATCATCCCAC	AGATAAGCTCAAGGTGGCTC	-
40	GGERV10_501	chr27:49655-53147	GGLTR10C2	TCAGCGCCTACAGAACACAG	GCAGACAGGAGATGCAGTCC	CAGAGGTGAGATCATCCCAC	AGATAAGCTCAAGGTGGCTC	-
41	GGERV10_507	chrW:379241-382654	GGLTR10C1	GTACTCCGAACTGAGCGAGA	GGAGAACCCCATGTTAATCAG	GGGCACTAAGTTGATCCTGC	GCTGACACTTCCGATGTTGC	-
42	GGERV10_508	chrW:498957-502325	GGLTR10D	ATTGCTCCTGAGAGGTTTGC	CCTGTCAGATTGAATCGCTAC	ACCATTGCATCTGTGGCTG	AGGAGCACTACACCTGCAAC	-
43	GGERV10_519	chrZ:3704169-3706473	GGLTR10D	ACTGTACCTGGTCCCACTGC	GCTGCCATCTTCTGAGACTG	ACCATTGCATCTGTGGCTG	CATCAAGAGGAGCACTACACC	-
44	GGERV10_533	chrZ:25546447-25549818	GGLTR10D	CAACCTCATCATCTTCTACGAC	CTAGTCTTCTGGTACAACTTGC	ACCATTGCATCTGTGGCTG	AGGAGCACTACACCTGCAAC	-
45	GGERV10_544	chrZ:30996381-31000541	GGLTR10A	TAGATAGGGGAGGAGCAGTG	GCTGGAATCACAGTCCTACC	CCTCAATCATCCTTGCTACC	ACAGCCCGGATATTTGCTTC	-
46	GGERV10_545	chrZ:32081600-32085841	GGLTR10A	GGATGCAGAATTGACTAAGG	TGAATCAGTGGAGACATCCC	TTAACCGCAATACGTCTTCC	ACAGCCCGGATATTTGCTTC	-
47	GGERV10_565	chrZ:49126741-49128317	GGLTR10C2	AGCATGTGTCAGGTGGGAG	GTAGGGAGCAGGGAGAATGG	CAGAGGTGAGATCATCCCAC	CACAAGGTGAGGGACCAGAC	-
48	GGERV10_582	chrZ:62381566-62385016	GGLTR10C1	ACCAGATGAGGTTGTCCAGG	CTAGAGTGTGCCCAGCCAGG	TGCAAGAAACTGCTCCCGAG	GTTGCTGATGTTTATGGTGTCC	-
49	GGERV10_583	chrZ:62420588-62424065	GGLTR10C1	CAGTTCCTGCCACTTCTTCC	TCTATGCCCCTGCACTCATC	TGCAAGAAACTGCTCCCGAG	GTTGCTGATGTTTATGGTGTCC	-
