# Supplementary material for: Chicken (Gallus gallus) endogenous retrovirus generates genomic variations in the chicken genome
Source: Mob DNA. 2017 Jan 24;8:2. doi: 10.1186/s13100-016-0085-5 (PMC5260121; doi:10.1186/s13100-016-0085-5)
Supplement: Additional file 12: — Sequence alignment of GGERV10B_311 locus in three chicken breeds. (FAS 10 kb) [file 13100_2016_85_MOESM12_ESM.fas]

>full_311
TTTGGAAGGGGTGTAGTATAAGGTGTCCCTACTCCTGGACGGGTCCTGAGGGGTGGGGCG
AAGCAGGACATGACACTATATAACCTTTAAAGGTCCCTTGTTGTAGTAGGCGTCTTGCGG
GGGCACGGGATGTACGGGACAGGCCTCTCCCTAAACATAGAGAGATAGTGCTATCGTGCT
GACCTTGTTGCAGAGAAAACAGGAGAAGAAGAAGGATGATAAAAGAATGTGGAAATGGCC
AAATAAGGCACAATGTTATCTGGTGTGAACTAATCAGAGTGGGACATGACAGCACGGTTA
TCTAGGTAAAAATGTATATAAGCTGTGTTTAGTAGTGAATAAACGCCATTTGCCTCACTT
ACTCCTGGGGTCTGGGTGAGCATCTGGCCCCGACCTGGTAAAGGGTCGGTTTCGCCCAGC
AGTAAGCCCTACATGTGGACAGAGGACGAACACCGGACGAGCGAACGGAGACTACATGCA
ACAAGTGGTGACCCCGACGTGATCTGTCTGCTGAGGGTGGCTGCCCGGCGTGCCCGTGAC
GCGGAGAAGAGCCTGTGAGGTGGCGGCAGGTCGCGCACGGAAGACGTATTGCGGTTAAGA
GCCTGCGAGGTGGCGGCAGGTCGCATACGTAACAATGGACCAAGTCATTAAGGTACTTGT
GCAGTTTTGTAAGGACTACTGTGGAAAATCTGCTCCTTCCCGGAAGGAGATCGCGGCAGT
TTTGTCGCTGTTAAATGAGCTGGGGGAGCTGGACTCTCCCCGCTACGTTTTGGATTCGAG
TAGGTGGGACTTGCTCACCTCGGCGCTATGCCAGCGCGCCATGGCCAGTCAGAAGGCTAC
GGAACTTAAAACGTGGGGACTGATATTAGGAGCCCTTAAAGCGGCCAGAGTTGAGGGAAA
GGTATTGGTGGAGGCTCGATACCTTTTGGGTCTCAGCGGAGGAGGTGAGACACAGGACCC
GGTCGGGTCCGATGGGGGTTCGGGAGCAGTTTCTTGCAGGGGCCGAGAGGAGACGGAGCC
GCCAATGACCGTTGGCGGGATGGCGCCGGCTGAGCCGACCGCGCTCACTTCAAAAGAAGA
CAAACAACAAGAGAGTGAAAGTTCGTTGTCTCGTCCCCCTCCCCCGTATCCACACCCCTC
AGGCGGAACGTTGTATCCTTTATCAGAATTACGTCAGTGTTACCTGACTCAAGGGGGCGG
AGGAAGCTGTGATCTACACGGGCAGGATCAACTTAGTGCCCACATGGGGAGGGACCAGAC
AAAAGGTCCGTCCAATGCGGACAGGGGGCATAGCCTACTGTCTCTGGTCACTCCCAGGGG
CGGTAGTGCGAGTGATAGTGTAGAAGAGAAAGAAGGGACTGGCTTTGAGTGCAGGGGGAG
GGATCAAATGACGGACTGGAATGGGATTAGATCGGAGGCTTTGGGAAAGGGTATAGTTCC
AGAGGCATTCCGGGTGATTGTGAGTGATCGTGGTCCCGAATGGGTGCCGCCTGACCCCGG
GGGTGTTACGCGCCTGGTGGAATTTATGGATAAAAGAGGCCTGAAATCGCCTCTGACATT
AAATGCACTACAAACTTTGGCTGCACTGGGGCCTCTCTTCCCCCGTGACATCACAAACTT
AATGCGTACGGTGCTCAGGCTGGTTCAGTATACGTTATGGGAGACGGACTGGATGGCCGA
GTTGGGGGGCCGTGCCGGGGCGACAGGGGTCGGCCCGCGCCGCTCCCTGCATGGGAGCGG
AATACAGCGGCTTTCAGGGAAGGCCGTGGGAGTGGCTTCGCCCCAGGGCCAGCTAGCGAG
ACTAAGGCCAGGGGAGCTAAAAGCAGCCACAGATGCAATGGTGGAAGCGTTTAATAAACT
TGTGCATAAGGCCGAACCACCTACTCCGTGCACAGATATTACCCAGGGCCCGAATGAATC
CTTTCAAAGCTTTACAGACAGGCTTTTAGCTGCTGCAGAGGGGTCTGATCTCCTGGTACC
GGCCCAAGGGCCAGTGATCATTGACTGCTTGCAGCAGAAATCGCATGACAATGTTAAGGC
ATTGCTGCGAGCCGGCCGAAGTACGCTTAATACCTCGGGAGCCGGCCGAAGTACGCTTAA
TATCCAGGGAGAAGTTATTCAGTATGTCTTAGATAAGCTCAAGGTGGCTCATTTAACTAA
TGAAAGGCTAGTCACAGCTATTGTCGTAGCTGTTGGCCTGCGACAGCAAAGATCGCTGCA
GCAGCAAGGGCTGTGTTTCCGATACGGCCAGTATGGCCATGTTAGAGCACAATGCCCCTG
TGGGGGAGGCCAGTCAGGGCCTCCTGATCACAGGAAGGGCTTGCTAAAGGGTATCCGTGG
TCGGGTATGCAGCAGTTAAATATCATGAATCTGGGAAATTCTGTGGGTACCATCGCGAAA
AGTAATACCAGATATAAGTAGCATATCTGCAAAAACTGAGTCTAGGTGCGAGTTTTCTAC
AGAAATTCTTCGTTGGCAGACCGAAGCCAACTCCAGAACAACTGAGGGACAGACGATGGG
ATCAAGAACCATTCATCAAGAGGAGCACTACACCTGCAACGCTGACACTTCCGATGTTGC
CGATGTTTATGGTGTCCCTGGTGATTACAGCGTGTTGCAAACAACTACAATGGACACAAG
AACATATGCAGAAAATTAAAGAAGTGCGTGATCCCTTTGGAAGCTGGCTGGACGGACTGT
TTGGGGGAACGGGTTCATGGTTAAAGCAATTGCTTAAAGCTCTCGCAGTAGGATTTGCAA
TCTTTGTGTGTATTCTAATCTGTCTTCCATGCTTTGTAGGATGCTTGCAGAACTGCCTTC
AACGAATGATGGACAAGACTTTTGACTATCACATTGAGTATCATAGATTGCGTGAAAAAT
TATAGAGGGGTTTAGGTTGTTGCGTTCGTGCTGTAACGGGGCAAGGCTTGGCCGAGCACG
GAAAAGAATTCCCTGTTGCTCTGATGATTGCTTAAGAACTGTAGTAGAAAATAGTAGGAA
TAGTGTGCTGAAATATATTTAGGATTAGGCGTTTTGCGCTGCTTCGCGATGTACGGGTTA
GGTGTGTGTGTAAGTAGTATTTAGCTTAGGGAGGGGGAGATGTTGTAGTAGGCGTCTTGC
GGGGGCACGGGATGTACGGGACAGGCCTCTCCCTAAACATAGAGAGATAGTGCTATCGTG
CTGACCTTGTTGCAGAGAAAACAGGAGAAGAAGAAGGATGATAAAAGAATGTGGAAATGG
CCAAATAAGGCACAATGTTATCTGGTGTGAACTAATCAGAGTGGGACATGACAGCACGGT
TATCTAGGTAAAAATGTATATAAGCTGTGTTTAGTAGTGAATAAACGCCATTTGCCTCAC
TTACTCCTGGGGTCTGGGTGAGCATCTGGCCCCGACCTGGTAAAGGGTCGGTTTCGCCCA
GCAGTAAGCCCTACATGTGGACAGAGGACGAACACCGGACGAGCGAACGGAGACTACATG
CAACAGTCCCTTCAAACACAAATAATTCTA-CAATTCTGTAATTTCTTACTGTTGAAACT
GATGAAAAAGAGAAGTCAAATTCTTAGCACGGCT
>Up_311
TTTGGAAGGGGTGTAGTATAAGGTGTCCCTACTCCTGGAAGGGTCCTGAGGGTCGGGACG
AAGCAGGACATGACACTATATAACCTTTAAAG----------------------------
------------------------------------------------------------
------------------------------------------------------------
------------------------------------------------------------
------------------------------------------------------------
------------------------------------------------------------
------------------------------------------------------------
------------------------------------------------------------
------------------------------------------------------------
------------------------------------------------------------
------------------------------------------------------------
------------------------------------------------------------
------------------------------------------------------------
------------------------------------------------------------
------------------------------------------------------------
------------------------------------------------------------
------------------------------------------------------------
------------------------------------------------------------
------------------------------------------------------------
------------------------------------------------------------
------------------------------------------------------------
------------------------------------------------------------
------------------------------------------------------------
------------------------------------------------------------
------------------------------------------------------------
------------------------------------------------------------
------------------------------------------------------------
------------------------------------------------------------
------------------------------------------------------------
------------------------------------------------------------
------------------------------------------------------------
------------------------------------------------------------
------------------------------------------------------------
------------------------------------------------------------
------------------------------------------------------------
------------------------------------------------------------
------------------------------------------------------------
------------------------------------------------------------
------------------------------------------------------------
------------------------------------------------------------
------------------------------------------------------------
------------------------------------------------------------
------------------------------------------------------------
------------------------------------------------------------
------------------------------------------------------------
------------------------------------------------------------
------------------------------------------------------------
------------------------------------------------------------
------------------------------------------------------------
------------------------------------------------------------
------------------------------------------------------------
------------------------------------------------------------
------------------------------------------------------------
------------------------------------------------------------
------------------------------------------------------------
------------------------------------------------------------
------------------------------------------------------------
-----GTCCCTTCAAACACAAATAATTCTA-CAATTCTGTAATTTCTTACTGTTGAAACT
GATGAAAAAGAGAAGTCAAATTCTTAGCACGGCT
>Down_311
TTTGGAAGGGGTGTAGTATAAGGTGTC---------------------------------
------------------------------------------------------------
------------------------------------------------------------
------------------------------------------------------------
------------------------------------------------------------
------------------------------------------------------------
------------------------------------------------------------
------------------------------------------------------------
------------------------------------------------------------
------------------------------------------------------------
------------------------------------------------------------
------------------------------------------------------------
------------------------------------------------------------
------------------------------------------------------------
------------------------------------------------------------
------------------------------------------------------------
------------------------------------------------------------
------------------------------------------------------------
------------------------------------------------------------
------------------------------------------------------------
------------------------------------------------------------
------------------------------------------------------------
------------------------------------------------------------
------------------------------------------------------------
------------------------------------------------------------
------------------------------------------------------------
------------------------------------------------------------
------------------------------------------------------------
------------------------------------------------------------
------------------------------------------------------------
------------------------------------------------------------
------------------------------------------------------------
------------------------------------------------------------
------------------------------------------------------------
------------------------------------------------------------
------------------------------------------------------------
------------------------------------------------------------
------------------------------------------------------------
------------------------------------------------------------
------------------------------------------------------------
------------------------------------------------------------
------------------------------------------------------------
------------------------------------------------------------
------------------------------------------------------------
------------------------------------------------------------
------------------------------------------------------------
------------------------------------------------------------
------------------------------------------------------------
------------------------------------------------------------
------------------------------------------------------------
------------------------------------------------------------
------------------------------------------------------------
------------------------------------------------------------
------------------------------------------------------------
------------------------------------------------------------
------------------------------------------------------------
------------------------------------------------------------
------------------------------------------------------------
--------------------TGTAATTGTAACAATTCTGTAATTTCTTACTGTTGAAACT
GATGAAAAAGAGAAGTCAAATTCTTAGCA-GGTT
